# Supplementary material for: Proteomic analyses of decellularized porcine ovaries identified new matrisome proteins and spatial differences across and within ovarian compartments
Source: Sci Rep. 2019 Dec 27;9:20001. doi: 10.1038/s41598-019-56454-3 (PMC6934504; doi:10.1038/s41598-019-56454-3)
Supplement: Supplementary file 2 — Supplemental Dataset 1 [file 41598_2019_56454_MOESM2_ESM.xls]

/* Master script for analyzing label free quant data
 * Richard LeDuc and Nathaniel Henning, 7/15/2019
 * Based on scripts developed by Rich LeDuc, 12/2012
 */


ODS GRAPHICS ON;

/*=========================================================================================================*/
/*                                                                                                         */
/*                                     Block 1: Import Data                                                */
/*                                                                                                         */
/*=========================================================================================================*/

%web_drop_table(WORK.IMPORT);

FILENAME REFFILE '/folders/myfolders/1038_1057_summed_spectral_counts_modified_zeroRemove_RemovedExtraneous_workingsheet.csv';

PROC IMPORT DATAFILE=REFFILE
	DBMS=CSV
	OUT=WORK.Z_data;
	GETNAMES=YES;
RUN;

PROC CONTENTS DATA=WORK.Z_data; RUN;


%web_open_table(WORK.Z_data);

filename outCovP       '/folders/myfolders/review_Covariance_20190426.csv';
filename outGenes      '/folders/myfolders/review_ProteoformEffects_20190426.csv';

data Z_data;
set IMPORT;
run;

/* ================================================= */
/*        Convert data to correct organization       */
/* ================================================= */
/* Set zero values to missing.

data B_working (keep=treatment BioRep TechRep Protein_ID intensity) 
     temp_missing (keep=count id zeros );
set Z_data;

id = _N_;
count=1;
zeros=0;

treatment = "2mm";
BioRep = 1;
TechRep = 1;
intensity = E10_r1;

if intensity = 0 then intensity = .;

output B_working;


treatment = "2mm";
BioRep = 1;
TechRep = 2;
intensity = E10_r2;

if intensity = 0 then intensity = .;

output B_working;
if intensity = . then zeros=1;
output temp_missing;
zeros=0;


treatment = "1_5mm";
BioRep = 1;
TechRep = 1;
intensity = E11_r1;

if intensity = 0 then intensity = .;

output B_working;
if intensity = . then zeros=1;
output temp_missing;
zeros=0;


treatment = "1_5mm";
BioRep = 1;
TechRep = 2;
intensity = E11_r2;

if intensity = 0 then intensity = .;

output B_working;
if intensity = . then zeros=1;
output temp_missing;
zeros=0;


treatment = "1mm";
BioRep = 1;
TechRep = 1;
intensity = E12_r1;

if intensity = 0 then intensity = .;

output B_working;
if intensity = . then zeros=1;
output temp_missing;
zeros=0;


treatment = "1mm";
BioRep = 1;
TechRep = 2;
intensity = E12_r2;

if intensity = 0 then intensity = .;

output B_working;
if intensity = . then zeros=1;
output temp_missing;
zeros=0;


treatment = "0_5mm";
BioRep = 1;
TechRep = 1;
intensity = E13_r1;

if intensity = 0 then intensity = .;

output B_working;
if intensity = . then zeros=1;
output temp_missing;
zeros=0;


treatment = "0_5mm";
BioRep = 1;
TechRep = 2;
intensity = E13_r2;

if intensity = 0 then intensity = .;

output B_working;
if intensity = . then zeros=1;
output temp_missing;
zeros=0;


treatment = "3_5mm";
BioRep = 1;
TechRep = 1;
intensity = E6_r1;

if intensity = 0 then intensity = .;

output B_working;
if intensity = . then zeros=1;
output temp_missing;
zeros=0;


treatment = "3_5mm";
BioRep = 1;
TechRep = 2;
intensity = E6_r2;

if intensity = 0 then intensity = .;

output B_working;
if intensity = . then zeros=1;
output temp_missing;
zeros=0;


treatment = "3mm";
BioRep = 1;
TechRep = 1;
intensity = E8_r1;

if intensity = 0 then intensity = .;

output B_working;
if intensity = . then zeros=1;
output temp_missing;
zeros=0;


treatment = "3mm";
BioRep = 1;
TechRep = 2;
intensity = E8_r2;

if intensity = 0 then intensity = .;

output B_working;
if intensity = . then zeros=1;
output temp_missing;
zeros=0;


treatment = "2_5mm";
BioRep = 1;
TechRep = 1;
intensity = E9_r1;

if intensity = 0 then intensity = .;

output B_working;
if intensity = . then zeros=1;
output temp_missing;
zeros=0;


treatment = "2_5mm";
BioRep = 1;
TechRep = 2;
intensity = E9_r2;

if intensity = 0 then intensity = .;

output B_working;
if intensity = . then zeros=1;
output temp_missing;
zeros=0;


treatment = "3mm";
BioRep = 2;
TechRep = 1;
intensity = F10_r1;

if intensity = 0 then intensity = .;

output B_working;
if intensity = . then zeros=1;
output temp_missing;
zeros=0;


treatment = "3mm";
BioRep = 2;
TechRep = 2;
intensity = F10_r2;

if intensity = 0 then intensity = .;

output B_working;
if intensity = . then zeros=1;
output temp_missing;
zeros=0;


treatment = "2_5mm";
BioRep = 2;
TechRep = 1;
intensity = F11_r1;

if intensity = 0 then intensity = .;

output B_working;
if intensity = . then zeros=1;
output temp_missing;
zeros=0;


treatment = "2_5mm";
BioRep = 2;
TechRep = 2;
intensity = F11_r2;

if intensity = 0 then intensity = .;

output B_working;
if intensity = . then zeros=1;
output temp_missing;
zeros=0;


treatment = "2mm";
BioRep = 2;
TechRep = 1;
intensity = F12_r1;

if intensity = 0 then intensity = .;

output B_working;
if intensity = . then zeros=1;
output temp_missing;
zeros=0;


treatment = "2mm";
BioRep = 2;
TechRep = 2;
intensity = F12_r2;

if intensity = 0 then intensity = .;

output B_working;
if intensity = . then zeros=1;
output temp_missing;
zeros=0;


treatment = "1_5mm";
BioRep = 2;
TechRep = 1;
intensity = F13_r1;

if intensity = 0 then intensity = .;

output B_working;
if intensity = . then zeros=1;
output temp_missing;
zeros=0;


treatment = "1_5mm";
BioRep = 2;
TechRep = 2;
intensity = F13_r2;

if intensity = 0 then intensity = .;

output B_working;
if intensity = . then zeros=1;
output temp_missing;
zeros=0;


treatment = "1mm";
BioRep = 2;
TechRep = 1;
intensity = F14_r1;

if intensity = 0 then intensity = .;

output B_working;
if intensity = . then zeros=1;
output temp_missing;
zeros=0;


treatment = "1mm";
BioRep = 2;
TechRep = 2;
intensity = F14_r2;

if intensity = 0 then intensity = .;

output B_working;
if intensity = . then zeros=1;
output temp_missing;
zeros=0;


treatment = "0_5mm";
BioRep = 2;
TechRep = 1;
intensity = F15_r1;

if intensity = 0 then intensity = .;

output B_working;
if intensity = . then zeros=1;
output temp_missing;
zeros=0;


treatment = "0_5mm";
BioRep = 2;
TechRep = 2;
intensity = F15_r2;

if intensity = 0 then intensity = .;

output B_working;
if intensity = . then zeros=1;
output temp_missing;
zeros=0;


/*treatment = "F";
BioRep = 2;
TechRep = 1;
intensity = F6_r1;

if intensity = 0 then intensity = .;

output B_working;
if intensity = . then zeros=1;
output temp_missing;
zeros=0;


treatment = "F";
BioRep = 2;
TechRep = 2;
intensity = F6_r2;

if intensity = 0 then intensity = .;

output B_working;
if intensity = . then zeros=1;
output temp_missing;
zeros=0;


treatment = "F";
BioRep = 2;
TechRep = 1;
intensity = F8_r1;

if intensity = 0 then intensity = .;

output B_working;
if intensity = . then zeros=1;
output temp_missing;
zeros=0;


treatment = "F";
BioRep = 2;
TechRep = 2;
intensity = F8_r2;

if intensity = 0 then intensity = .;

output B_working;
if intensity = . then zeros=1;
output temp_missing;
zeros=0;


treatment = "3_5mm";
BioRep = 2;
TechRep = 1;
intensity = F9_r1;

if intensity = 0 then intensity = .;

output B_working;
if intensity = . then zeros=1;
output temp_missing;
zeros=0;


treatment = "3_5mm";
BioRep = 2;
TechRep = 2;
intensity = F9_r2;

if intensity = 0 then intensity = .;

output B_working;
if intensity = . then zeros=1;
output temp_missing;
zeros=0;
*/

treatment = "2_5mm";
BioRep = 3;
TechRep = 1;
intensity = G10_r1;

if intensity = 0 then intensity = .;

output B_working;
if intensity = . then zeros=1;
output temp_missing;
zeros=0;


treatment = "2_5mm";
BioRep = 3;
TechRep = 2;
intensity = G10_r2;

if intensity = 0 then intensity = .;

output B_working;
if intensity = . then zeros=1;
output temp_missing;
zeros=0;


treatment = "2mm";
BioRep = 3;
TechRep = 1;
intensity = G11_r1;

if intensity = 0 then intensity = .;

output B_working;
if intensity = . then zeros=1;
output temp_missing;
zeros=0;


treatment = "2mm";
BioRep = 3;
TechRep = 2;
intensity = G11_r2;

if intensity = 0 then intensity = .;

output B_working;
if intensity = . then zeros=1;
output temp_missing;
zeros=0;


treatment = "1_5mm";
BioRep = 3;
TechRep = 1;
intensity = G12_r1;

if intensity = 0 then intensity = .;

output B_working;
if intensity = . then zeros=1;
output temp_missing;
zeros=0;


treatment = "1_5mm";
BioRep = 3;
TechRep = 2;
intensity = G12_r2;

if intensity = 0 then intensity = .;

output B_working;
if intensity = . then zeros=1;
output temp_missing;
zeros=0;


treatment = "1mm";
BioRep = 3;
TechRep = 1;
intensity = G13_r1;

if intensity = 0 then intensity = .;

output B_working;
if intensity = . then zeros=1;
output temp_missing;
zeros=0;


treatment = "1mm";
BioRep = 3;
TechRep = 2;
intensity = G13_r2;

if intensity = 0 then intensity = .;

output B_working;
if intensity = . then zeros=1;
output temp_missing;
zeros=0;


treatment = "0_5mm";
BioRep = 3;
TechRep = 1;
intensity = G14_r1;

if intensity = 0 then intensity = .;

output B_working;
if intensity = . then zeros=1;
output temp_missing;
zeros=0;


treatment = "0_5mm";
BioRep = 3;
TechRep = 2;
intensity = G14_r2;

if intensity = 0 then intensity = .;

output B_working;
if intensity = . then zeros=1;
output temp_missing;
zeros=0;


/*treatment = "G";
BioRep = 3;
TechRep = 1;
intensity = G6_r1;

if intensity = 0 then intensity = .;

output B_working;
if intensity = . then zeros=1;
output temp_missing;
zeros=0;


treatment = "G";
BioRep = 3;
TechRep = 2;
intensity = G6_r2;

if intensity = 0 then intensity = .;

output B_working;
if intensity = . then zeros=1;
output temp_missing;
zeros=0;
*/


treatment = "3_5mm";
BioRep = 3;
TechRep = 1;
intensity = G8_r1;

if intensity = 0 then intensity = .;

output B_working;
if intensity = . then zeros=1;
output temp_missing;
zeros=0;


treatment = "3_5mm";
BioRep = 3;
TechRep = 2;
intensity = G8_r2;

if intensity = 0 then intensity = .;

output B_working;
if intensity = . then zeros=1;
output temp_missing;
zeros=0;


treatment = "3mm";
BioRep = 3;
TechRep = 1;
intensity = G9_r1;

if intensity = 0 then intensity = .;

output B_working;
if intensity = . then zeros=1;
output temp_missing;
zeros=0;


treatment = "3mm";
BioRep = 3;
TechRep = 2;
intensity = G9_r2;

if intensity = 0 then intensity = .;

output B_working;
if intensity = . then zeros=1;
output temp_missing;
zeros=0;


treatment = "3mm";
BioRep = 4;
TechRep = 1;
intensity = O10_r1;

if intensity = 0 then intensity = .;

output B_working;
if intensity = . then zeros=1;
output temp_missing;
zeros=0;


treatment = "3mm";
BioRep = 4;
TechRep = 2;
intensity = O10_r2;

if intensity = 0 then intensity = .;

output B_working;
if intensity = . then zeros=1;
output temp_missing;
zeros=0;


treatment = "2_5mm";
BioRep = 4;
TechRep = 1;
intensity = O11_r1;

if intensity = 0 then intensity = .;

output B_working;
if intensity = . then zeros=1;
output temp_missing;
zeros=0;


treatment = "2_5mm";
BioRep = 4;
TechRep = 2;
intensity = O11_r2;

if intensity = 0 then intensity = .;

output B_working;
if intensity = . then zeros=1;
output temp_missing;
zeros=0;


treatment = "2mm";
BioRep = 4;
TechRep = 1;
intensity = O12_r1;

if intensity = 0 then intensity = .;

output B_working;
if intensity = . then zeros=1;
output temp_missing;
zeros=0;


treatment = "2mm";
BioRep = 4;
TechRep = 2;
intensity =O12_r2 ;

if intensity = 0 then intensity = .;

output B_working;
if intensity = . then zeros=1;
output temp_missing;
zeros=0;


treatment = "1_5mm";
BioRep = 4;
TechRep = 1;
intensity = O13_r1;

if intensity = 0 then intensity = .;

output B_working;
if intensity = . then zeros=1;
output temp_missing;
zeros=0;


treatment = "1_5mm";
BioRep = 4;
TechRep = 2;
intensity = O13_r2;

if intensity = 0 then intensity = .;

output B_working;
if intensity = . then zeros=1;
output temp_missing;
zeros=0;


treatment = "1mm";
BioRep = 4;
TechRep = 1;
intensity = O14_r1;

if intensity = 0 then intensity = .;

output B_working;
if intensity = . then zeros=1;
output temp_missing;
zeros=0;


treatment = "1mm";
BioRep = 4;
TechRep = 2;
intensity = O14_r2;

if intensity = 0 then intensity = .;

output B_working;
if intensity = . then zeros=1;
output temp_missing;
zeros=0;


treatment = "0_5mm";
BioRep = 4;
TechRep = 1;
intensity = O15_r1;

if intensity = 0 then intensity = .;

output B_working;
if intensity = . then zeros=1;
output temp_missing;
zeros=0;


treatment = "0_5mm";
BioRep = 4;
TechRep = 2;
intensity = O15_r2;

if intensity = 0 then intensity = .;

output B_working;
if intensity = . then zeros=1;
output temp_missing;
zeros=0;


/*treatment = "O";
BioRep = 4;
TechRep = 1;
intensity = O8_r1;

if intensity = 0 then intensity = .;

output B_working;
if intensity = . then zeros=1;
output temp_missing;
zeros=0;


treatment = "O";
BioRep = 4;
TechRep = 2;
intensity = O8_r2;

if intensity = 0 then intensity = .;

output B_working;
if intensity = . then zeros=1;
output temp_missing;
zeros=0;
*/

treatment = "3_5mm";
BioRep = 4;
TechRep = 1;
intensity = O9_r1;

if intensity = 0 then intensity = .;

output B_working;
if intensity = . then zeros=1;
output temp_missing;
zeros=0;


treatment = "3_5mm";
BioRep = 4;
TechRep = 2;
intensity = O9_r2;

if intensity = 0 then intensity = .;

output B_working;
if intensity = . then zeros=1;
output temp_missing;
zeros=0;

run;

/*=========================================================================================================*/
/*                                                                                                         */
/*                                  Block 2: Filter one-hit wonders                                        */
/*                                                                                                         */
/*=========================================================================================================*/
/* Pre-filtered in the input data so no need to do it here. */

/*=========================================================================================================*/
/*                                                                                                         */
/*                                Block 3: Standardize to Z-Scores                                         */
/*                                                                                                         */
/*=========================================================================================================*/
/* We need to standardize if we want to compare different peptides within a given protein.  */

proc sort data=B_working; by Protein_ID;
run;

proc stdize data=B_working out=D_working_z method=STD;
var intensity;
by Protein_ID;
run;

/*=========================================================================================================*/
/*                                                                                                         */
/*                           Block 4: Model Treatment effects                                              */
/*                                                                                                         */
/*=========================================================================================================*/
/* This is a random effects model designed to study the variability in each protein that can be attributed
 * to the different treatment levels.
 */
proc sort data=D_working_z;
by Protein_ID Treatment BioRep TechRep;
run;

proc mixed data=D_working_z method=reml covtest cl;
	class Treatment BioRep TechRep;
	model intensity =  / Solution noint;
	random Treatment BioRep TechRep/ Solution; 
	by Protein_ID;

    ods select CovParms SolutionR;
	ods output CovParms=E_CovParms;
	ods output SolutionR=E_SolutionR;
run;

proc transpose 
   data=E_CovParms 
   out=temp_covparms
   label=CovParm;
   id CovParm;
   by Protein_ID;
   var Estimate;
   idlabel CovParm;
run;

data E_covparms (drop= Treatment BioRep TechRep Residual total_var);
set temp_covparms (drop=_NAME_);
total_var=Treatment+BioRep+TechRep+Residual;
Treatment_perc = (Treatment/total_var)*100;
BioRep_perc = (BioRep/total_var)*100;
TechRep_perc = (TechRep/total_var)*100;
residual_perc = (Residual/total_var)*100;
run;

proc sort data=E_covparms; by Protein_ID; run;

/*--------------------------*/
/*         Boxplots         */
/*--------------------------*/
data E_covparms_working (keep= Protein_ID source Percent);
set E_covparms;
Source = "Treatment";
Percent = Treatment_perc;
output;
Source = "Bio Rep";
Percent = BioRep_perc;
output;
Source = "Tech Rep";
Percent = TechRep_perc;
output;
Source = "Residual";
Percent = residual_perc;
output;
run;


PROC SGPLOT DATA = E_covparms_working; 
 vbox  Percent / group=source; 
 TITLE "Percent Variation Explained by All Sources"; 
RUN; 

/*--------------------------*/
/*           Export         */
/*--------------------------*/

PROC EXPORT DATA= WORK.E_covparms 
            OUTFILE=outCovP  
            DBMS=CSV REPLACE;
RUN;

/*---------------------------------------------------------------------------------------------*/
/* Now we are going to treat various factors as fixed effects and calculate for which proteins
 * there are significant treatment effects.
 */

/*--------------------------*/
/*       Main Effects       */
/*--------------------------*/
proc sort data=D_working_z;
by Protein_ID Treatment BioRep TechRep;
run;

proc mixed data=D_working_z method=reml covtest cl;
  	class treatment BioRep TechRep;
  	model intensity = treatment/ Solution noint;
    random BioRep TechRep(BioRep)/ Solution;
    lsmeans treatment/ diff cl;
	by Protein_ID;

    ods select LSMeans Diffs Tests3;
	ods output Diffs=F_treatment_diffs;
	ods output LSMeans=F_lsmeans;
	ods output SolutionF=F_SolutionF;
	ods output Tests3=F_Tests3;
run;

data F_treatment_diffs;
set F_treatment_diffs;
if Probt = . then Probt = 1;
run;

proc sort data=F_treatment_diffs;
by Probt;
run;

/*--------------------------*/
/*       Calculate FDRs     */
/*--------------------------*/
DATA _NULL_;
SET F_treatment_diffs NOBS=OBSOUT;
CALL SYMPUT('GENES',OBSOUT);
STOP;
RUN;

proc sort data=F_treatment_diffs; by Probt; run;
data F_treatment_diffs; 
set F_treatment_diffs;
index=_N_;

q_star = (index/&GENES)*0.05;
signif = "Not significant";
if Probt <= q_star then signif = "Significant";
if Probt = .       then signif = "Not Significant";

q_inst = (&GENES/index)*Probt;
run;

/*--------------------------*/
/*     Effect Size Est      */
/*--------------------------*/
/* The standardized peptide intensities used above give an unbiased estimate of intensity when used to test for differential expression,
   but they don't tell us much about the magnitude of the difference between treatments. For this we use the log transformed intensity
   values.
*/
proc sort data=B_working;
by Protein_ID treatment BioRep TechRep;
run;

proc mixed data=B_working method=reml covtest cl;
  	class treatment BioRep TechRep;
  	model intensity = treatment/ Solution noint;
    random BioRep TechRep(BioRep)/ Solution;
    lsmeans treatment/ diff cl;
	by Protein_ID;

     ods select LSMeans Diffs CovParams SolutionR;
	ods output Diffs=G_treatment_diffs;
	ods output LSMeans=G_lsmeans;
	ods output SolutionF=G_SolutionF;
	ods output CovParams=G_CovParams;
	ods output SolutionR=G_SolutionR;
run;

/* Since everything is in log base 2, each unit of effect size estimate is one dubbling. */
data G_treatment_effectSizes; set G_treatment_diffs (keep= Protein_ID treatment _treatment Estimate);
fold = 2**Estimate;
run;


/*-----------------------------------------------*/
/* Individual estimates and their standard error */
/*-----------------------------------------------*/
data H_1_stats (keep= Protein_ID estimate_1 StdErr_1);
set F_lsmeans;
if treatment = "0_5";
estimate_1 = Estimate;
StdErr_1 = StdErr;
run;
 
data H_2_stats (keep= Protein_ID estimate_2 StdErr_2);
set F_lsmeans;
if treatment = "1mm";
estimate_2 = Estimate;
StdErr_2 = StdErr;
run;
 
data H_3_stats (keep= Protein_ID estimate_3 StdErr_3);
set F_lsmeans;
if treatment = "1_5";
estimate_3 = Estimate;
StdErr_3 = StdErr;
run;
 
data H_4_stats (keep= Protein_ID estimate_4 StdErr_4);
set F_lsmeans;
if treatment = "2mm";
estimate_4 = Estimate;
StdErr_4 = StdErr;
run;
 
data H_5_stats (keep= Protein_ID estimate_5 StdErr_5);
set F_lsmeans;
if treatment = "2_5";
estimate_5 = Estimate;
StdErr_5 = StdErr;
run;
 
data H_6_stats (keep= Protein_ID estimate_6 StdErr_6);
set F_lsmeans;
if treatment = "3mm";
estimate_6 = Estimate;
StdErr_6 = StdErr;
run;
 
data H_7_stats (keep= Protein_ID estimate_7 StdErr_7);
set F_lsmeans;
if treatment = "3_5";
estimate_7 = Estimate;
StdErr_7 = StdErr;
run;
 
/*--------------------------*/
/*       Merge Data         */
/*--------------------------*/
proc sort data=G_treatment_effectSizes; by Protein_ID; run;
proc sort data=F_treatment_diffs; by Protein_ID; run;
proc sort data=H_1_stats; by Protein_ID; run;
proc sort data=H_2_stats; by Protein_ID; run;
proc sort data=H_3_stats; by Protein_ID; run;
proc sort data=H_4_stats; by Protein_ID; run;
proc sort data=H_5_stats; by Protein_ID; run;
proc sort data=H_6_stats; by Protein_ID; run;
proc sort data=H_7_stats; by Protein_ID; run;
 
data H_treatment_Diff_values;
merge F_treatment_diffs G_treatment_effectSizes H_1_stats H_2_stats H_3_stats H_4_stats H_5_stats H_6_stats H_7_stats;
by Protein_ID;
run;

proc sort data=H_treatment_Diff_values; by index; run;


/*--------------------------*/
/*           Export         */
/*--------------------------*/
PROC EXPORT DATA= WORK.H_treatment_Diff_values 
            OUTFILE=outGenes  
            DBMS=CSV REPLACE;
RUN;
