# Supplementary material for: Proteomic analyses of decellularized porcine ovaries identified new matrisome proteins and spatial differences across and within ovarian compartments
Source: Sci Rep. 2019 Dec 27;9:20001. doi: 10.1038/s41598-019-56454-3 (PMC6934504; doi:10.1038/s41598-019-56454-3)
Supplement: Supplementary file 3 — Supplemental Dataset 2 [file 41598_2019_56454_MOESM3_ESM.xls]

## Sheet: Sheet1
Supplementary Stats Table: SAS statistical outputs for identified proteins used in analysis
Protein	Effect	NumDF	DenDF	FValue	ProbF	index	q_star	signif	q_inst
17-beta-hydroxysteroid dehydrogenase type 1 OS=Sus scrofa GN=HSD17B1 PE=2 SV=1	treatment	7	16	4.27	0.0077	101	0.0114773	Significant	0.033477
40S ribosomal protein S12 OS=Sus scrofa GN=RPS12 PE=2 SV=2	treatment	6	5	6.87	0.0258	151	0.0171591	Not significant	0.0753004
40S ribosomal protein S13 OS=Sus scrofa GN=RPS13 PE=1 SV=2	treatment	5	1	5.6	0.3098	336	0.0381818	Not significant	0.405742
40S ribosomal protein S16 OS=Sus scrofa GN=RPS16 PE=1 SV=4	treatment	7	8	2.37	0.1252	261	0.0296591	Not significant	0.211112
40S ribosomal protein S18 OS=Sus scrofa GN=RPS18 PE=1 SV=3	treatment	7	22	0.65	0.7139	399	0.0453409	Not significant	0.787227
40S ribosomal protein S27 OS=Sus scrofa GN=LOC100525613 PE=1 SV=2	treatment	6	7	2.46	0.1323	266	0.0302273	Not significant	0.218833
40S ribosomal protein S28 OS=Sus scrofa GN=RPS28 PE=1 SV=2	treatment	7	27	2.14	0.0733	217	0.0246591	Not significant	0.148616
40S ribosomal protein S3 OS=Sus scrofa GN=RPS3 PE=1 SV=1	treatment	7	27	1.76	0.1366	270	0.0306818	Not significant	0.222538
40S ribosomal protein S4 OS=Sus scrofa GN=RPS4X PE=1 SV=2	treatment	5	4	39.78	0.0017	72	0.00818182	Significant	0.0101852
40S ribosomal protein S6 OS=Sus scrofa GN=RPS6 PE=1 SV=2	treatment	7	4	1.59	0.3418	347	0.0394318	Not significant	0.433419
40S ribosomal protein S8 OS=Sus scrofa GN=RPS8 PE=1 SV=2	treatment	7	4	18.26	0.0069	97	0.0110227	Significant	0.0312565
40S ribosomal protein SA OS=Sus scrofa GN=RPSA PE=1 SV=3	treatment	5	4	2.21	0.2313	305	0.0346591	Not significant	0.333748
5'-nucleotidase ecto OS=Sus scrofa GN=NT5E PE=1 SV=1	treatment	7	7	2.23	0.156	275	0.03125	Not significant	0.24965
60S ribosomal protein L10 OS=Sus scrofa GN=RPL10 PE=1 SV=3	treatment	4	2	6.86	0.1313	265	0.0301136	Not significant	0.218067
60S ribosomal protein L11 OS=Sus scrofa GN=RPL11 PE=1 SV=1	treatment	5	2	25.39	0.0383	174	0.0197727	Not significant	0.0969044
60S ribosomal protein L13 OS=Sus scrofa GN=RPL13 PE=1 SV=1	treatment	7	19	5.35	0.0017	71	0.00806818	Significant	0.0102717
60S ribosomal protein L13a OS=Sus scrofa GN=RPL13A PE=1 SV=1	treatment	7	16	2.18	0.0934	234	0.0265909	Not significant	0.175631
60S ribosomal protein L14 OS=Sus scrofa GN=RPL14 PE=1 SV=1	treatment	7	10	3.53	0.0353	171	0.0194318	Not significant	0.0908714
60S ribosomal protein L18 OS=Sus scrofa GN=RPL18 PE=1 SV=1	treatment	7	33	2.22	0.0575	200	0.0227273	Not significant	0.126481
60S ribosomal protein L22 OS=Sus scrofa GN=RPL22 PE=1 SV=2	treatment	7	26	1.17	0.3544	354	0.0402273	Not significant	0.440558
60S ribosomal protein L23 OS=Sus scrofa GN=RPL23 PE=1 SV=1	treatment	6	12	4.64	0.0115	122	0.0138636	Significant	0.0415301
60S ribosomal protein L31 OS=Sus scrofa GN=RPL31 PE=1 SV=1	treatment	5	1	5.12	0.3229	342	0.0388636	Not significant	0.415434
60S ribosomal protein L4 OS=Sus scrofa GN=RPL4 PE=1 SV=2	treatment	7	18	2.41	0.0632	207	0.0235227	Not significant	0.134442
60S ribosomal protein L6 OS=Sus scrofa GN=RPL6 PE=1 SV=3	treatment	7	35	2.64	0.0268	154	0.0175	Not significant	0.0766507
78 kDa glucose-regulated protein OS=Sus scrofa GN=HSPA5 PE=1 SV=2	treatment	7	27	1.39	0.2485	311	0.0353409	Not significant	0.351534
Acidic nuclear phosphoprotein 32 family member B OS=Sus scrofa GN=ANP32B PE=1 SV=2	treatment	7	40	2.39	0.0385	175	0.0198864	Not significant	0.0967273
Actin gamma 1 OS=Sus scrofa GN=ACTG1 PE=1 SV=1	treatment	7	40	0.99	0.4517	371	0.0421591	Not significant	0.535737
Actin, alpha, cardiac muscle 1 OS=Sus scrofa GN=ACTC1 PE=2 SV=1	treatment	7	40	1.05	0.4154	364	0.0413636	Not significant	0.502123
Actinin alpha 4 OS=Sus scrofa GN=ACTN4 PE=1 SV=2	treatment	7	38	3.28	0.008	105	0.0119318	Significant	0.0334795
Actinin, alpha 2 OS=Sus scrofa GN=ACTN2 PE=1 SV=1	treatment	7	5	5.92	0.0338	168	0.0190909	Not significant	0.0886091
Actin-related protein 2/3 complex subunit 4 OS=Sus scrofa GN=ARPC4 PE=1 SV=2	treatment	7	10	3.17	0.0486	192	0.0218182	Not significant	0.11135
Adenylyl cyclase-associated protein OS=Sus scrofa PE=1 SV=1	treatment	7	21	3.31	0.0157	135	0.0153409	Not significant	0.0510715
ADP/ATP translocase 3 OS=Sus scrofa GN=SLC25A6 PE=2 SV=3	treatment	7	36	3.22	0.0093	112	0.0127273	Significant	0.0365178
ADP-ribosylation factor 1 OS=Sus scrofa GN=ARF1 PE=1 SV=1	treatment	6	6	3.69	0.0685	213	0.0242045	Not significant	0.14144
ADP-ribosylation factor 4 OS=Sus scrofa GN=ARF4 PE=1 SV=1	treatment	7	28	3.06	0.0159	136	0.0154545	Not significant	0.0513539
AE binding protein 1 OS=Sus scrofa GN=AEBP1 PE=1 SV=1	treatment	7	32	4.16	0.0023	76	0.00863636	Significant	0.0134941
Alcohol dehydrogenase [NADP(+)] OS=Sus scrofa GN=AKR1A1 PE=1 SV=1	treatment	7	5	3.79	0.0809	220	0.025	Not significant	0.161735
Aldehyde dehydrogenase 3 family member A2 OS=Sus scrofa GN=ALDH3A2 PE=1 SV=2	treatment	4	3	0.27	0.8832	419	0.0476136	Not significant	0.927476
Aldo-keto reductase OS=Sus scrofa GN=AKR1CL1 PE=1 SV=1	treatment	7	32	7.47	<.0001	22	0.0025	Significant	0.000495189
Alkaline phosphatase OS=Sus scrofa GN=ALPL PE=1 SV=1	treatment	6	3	7.04	0.0689	214	0.0243182	Not significant	0.141679
Alpha-1-acid glycoprotein OS=Sus scrofa GN=ORM1 PE=3 SV=1	treatment	5	2	68.22	0.0145	132	0.015	Significant	0.0483672
Alpha-1-antichymotrypsin 2 OS=Sus scrofa GN=SERPINA3-2 PE=1 SV=1	treatment	5	4	13.95	0.0122	125	0.0142045	Significant	0.0428687
Alpha-1-antitrypsin OS=Sus scrofa GN=SERPINA1 PE=2 SV=1	treatment	6	5	0.36	0.8772	417	0.0473864	Not significant	0.925542
Alpha-1B-glycoprotein OS=Sus scrofa GN=A1BG PE=1 SV=1	treatment	7	13	5.12	0.0056	92	0.0104545	Significant	0.0267675
Alpha-2-HS-glycoprotein (Fragment) OS=Sus scrofa GN=AHSG PE=1 SV=1	treatment	7	28	0.61	0.7459	406	0.0461364	Not significant	0.808314
Alpha-2-macroglobulin (Fragment) OS=Sus scrofa GN=A2M PE=1 SV=1	treatment	6	4	4.04	0.0989	238	0.0270455	Not significant	0.18283
Amine oxidase OS=Sus scrofa GN=AOC3 PE=1 SV=2	treatment	7	34	2.37	0.0438	186	0.0211364	Not significant	0.103525
Aminopeptidase N OS=Sus scrofa GN=ANPEP PE=1 SV=4	treatment	5	9	2.75	0.0891	227	0.0257955	Not significant	0.172718
Annexin OS=Sus scrofa GN=ANXA1 PE=1 SV=2	treatment	7	40	2.36	0.0405	180	0.0204545	Not significant	0.0990795
Annexin OS=Sus scrofa GN=ANXA11 PE=1 SV=2	treatment	7	40	5.24	0.0003	44	0.005	Significant	0.00265689
Annexin OS=Sus scrofa GN=ANXA2 PE=1 SV=2	treatment	7	40	1.96	0.0845	224	0.0254545	Not significant	0.166061
Annexin OS=Sus scrofa GN=ANXA4 PE=3 SV=1	treatment	7	35	2.59	0.0291	160	0.0181818	Not significant	0.0799717
Annexin OS=Sus scrofa GN=ANXA5 PE=1 SV=2	treatment	7	40	6.16	<.0001	29	0.00329546	Significant	0.000963083
Annexin OS=Sus scrofa GN=ANXA6 PE=1 SV=2	treatment	7	40	2.2	0.0552	198	0.0225	Not significant	0.122633
Annexin OS=Sus scrofa GN=ANXA7 PE=1 SV=1	treatment	7	38	0.49	0.8351	416	0.0472727	Not significant	0.88325
AP complex subunit beta OS=Sus scrofa GN=AP1B1 PE=1 SV=2	treatment	5	6	1.25	0.3898	358	0.0406818	Not significant	0.479062
AP complex subunit beta OS=Sus scrofa GN=AP2B1 PE=1 SV=1	treatment	7	36	2.51	0.0326	166	0.0188636	Not significant	0.0865419
AP-3 complex subunit beta OS=Sus scrofa GN=AP3B1 PE=1 SV=2	treatment	7	12	0.21	0.9766	427	0.0485227	Not significant	1.0063
Apolipoprotein A-I OS=Sus scrofa GN=APOA1 PE=3 SV=1	treatment	7	39	3.3	0.0074	99	0.01125	Significant	0.0329131
Apolipoprotein A-IV OS=Sus scrofa GN=APOA4 PE=1 SV=2	treatment	6	11	1.57	0.2439	309	0.0351136	Not significant	0.347345
Apolipoprotein E OS=Sus scrofa GN=APOE PE=1 SV=1	treatment	6	8	0.58	0.7384	404	0.0459091	Not significant	0.804251
ARP3 actin-related protein 3 homolog (yeast) OS=Sus scrofa GN=ACTR3 PE=1 SV=1	treatment	5	6	3.27	0.0907	231	0.02625	Not significant	0.172763
ATP synthase subunit alpha, mitochondrial OS=Sus scrofa GN=ATP5A1 PE=1 SV=2	treatment	7	40	1.49	0.2002	296	0.0336364	Not significant	0.297622
ATP synthase subunit beta OS=Sus scrofa GN=ATP5B PE=1 SV=1	treatment	7	32	1.66	0.1534	274	0.0311364	Not significant	0.246319
ATP synthase subunit f, mitochondrial OS=Sus scrofa GN=ATP5J2 PE=3 SV=4	treatment	6	17	0.73	0.6338	391	0.0444318	Not significant	0.71324
ATP synthase subunit O, mitochondrial OS=Sus scrofa GN=ATP5O PE=1 SV=1	treatment	6	1	0.29	0.886	420	0.0477273	Not significant	0.928211
B-cell receptor-associated protein 31 OS=Sus scrofa GN=BCAP31 PE=1 SV=2	treatment	5	3	8.61	0.0532	194	0.0220455	Not significant	0.120665
Beta-enolase OS=Sus scrofa GN=ENO3 PE=2 SV=1	treatment	7	20	2.55	0.0474	191	0.0217045	Not significant	0.109104
Biglycan OS=Sus scrofa GN=BGN PE=1 SV=1	treatment	7	40	4.57	0.0008	59	0.00670455	Significant	0.00596771
Caldesmon 1 OS=Sus scrofa GN=CALD1 PE=1 SV=1	treatment	7	32	4.51	0.0014	66	0.0075	Significant	0.00905989
Calpain small subunit 1 OS=Sus scrofa GN=CAPNS1 PE=1 SV=1	treatment	7	20	1.19	0.352	352	0.04	Not significant	0.440007
Calponin OS=Sus scrofa GN=CNN3 PE=1 SV=1	treatment	6	3	1.35	0.4353	368	0.0418182	Not significant	0.520431
Calponin-1 OS=Sus scrofa GN=CNN1 PE=2 SV=1	treatment	5	2	15.58	0.0614	204	0.0231818	Not significant	0.132462
Calponin-2 (Fragment) OS=Sus scrofa GN=CNN2 PE=2 SV=1	treatment	7	13	2.74	0.0552	197	0.0223864	Not significant	0.123214
Calreticulin OS=Sus scrofa GN=CALR PE=1 SV=3	treatment	7	28	1.93	0.103	241	0.0273864	Not significant	0.187963
cAMP-dependent protein kinase regulatory subunit type II alpha OS=Sus scrofa GN=PRKAR2A PE=1 SV=1	treatment	5	3	2.05	0.2948	331	0.0376136	Not significant	0.391854
Catechol O-methyltransferase OS=Sus scrofa GN=COMT PE=1 SV=1	treatment	6	13	2.28	0.1004	240	0.0272727	Not significant	0.184123
Cathepsin D OS=Sus scrofa GN=CTSD PE=1 SV=2	treatment	7	11	1.36	0.3093	335	0.0380682	Not significant	0.40627
Caveolin-1 OS=Sus scrofa GN=CAV1 PE=2 SV=1	treatment	7	24	2.25	0.0657	209	0.02375	Not significant	0.13833
Caveolin-2 OS=Sus scrofa GN=CAV2 PE=3 SV=1	treatment	6	5	1.61	0.3078	334	0.0379545	Not significant	0.405501
CD90 protein OS=Sus scrofa GN=CD90 PE=1 SV=1	treatment	7	40	1.39	0.2369	307	0.0348864	Not significant	0.339545
Cell division control protein 42 homolog OS=Sus scrofa GN=CDC42 PE=2 SV=2	treatment	7	22	1.38	0.2632	315	0.0357955	Not significant	0.367657
Chloride intracellular channel protein 1 (Fragment) OS=Sus scrofa GN=CLIC1 PE=2 SV=2	treatment	6	1	0.53	0.7801	412	0.0468182	Not significant	0.83307
Cholesterol side-chain cleavage enzyme, mitochondrial OS=Sus scrofa GN=CYP11A1 PE=1 SV=1	treatment	7	13	1.45	0.2655	318	0.0361364	Not significant	0.367301
Clusterin OS=Sus scrofa GN=CLU PE=1 SV=1	treatment	6	6	1.08	0.4653	372	0.0422727	Not significant	0.550366
Coatomer subunit beta OS=Sus scrofa GN=COPB1 PE=2 SV=1	treatment	7	26	0.8	0.5961	387	0.0439773	Not significant	0.67775
Cofilin-1 OS=Sus scrofa GN=CFL1 PE=1 SV=3	treatment	7	32	1.09	0.3933	359	0.0407955	Not significant	0.482028
Collagen type II alpha 1 chain OS=Sus scrofa GN=COL2A1 PE=1 SV=1	treatment	6	4	0.67	0.6863	396	0.045	Not significant	0.762519
Collagen type IV alpha 1 chain OS=Sus scrofa GN=COL4A1 PE=1 SV=2	treatment	7	40	1.42	0.2227	303	0.0344318	Not significant	0.323383
Collagen type IV alpha 2 chain OS=Sus scrofa GN=COL4A2 PE=1 SV=2	treatment	7	40	1.56	0.1746	284	0.0322727	Not significant	0.270534
Collagen type V alpha 2 chain OS=Sus scrofa GN=COL5A2 PE=1 SV=1	treatment	7	37	2.21	0.0561	199	0.0226136	Not significant	0.124049
Collagen type VI alpha 2 chain OS=Sus scrofa GN=COL6A2 PE=1 SV=1	treatment	7	40	5.09	0.0003	48	0.00545455	Significant	0.00312823
Collagen type VI alpha 3 chain OS=Sus scrofa GN=COL6A3 PE=1 SV=1	treatment	7	40	5.87	<.0001	34	0.00386364	Significant	0.00127697
Collagen type VI alpha 5 chain OS=Sus scrofa GN=COL6A5 PE=1 SV=1	treatment	7	40	10.26	<.0001	7	0.000795455	Significant	1.72705e-05
Collagen type XIV alpha 1 chain OS=Sus scrofa GN=COL14A1 PE=1 SV=2	treatment	7	40	11.02	<.0001	6	0.000681818	Significant	8.47e-06
Collagen, type III, alpha 1 OS=Sus scrofa GN=COL3A1 PE=1 SV=2	treatment	7	40	3.19	0.0089	109	0.0123864	Significant	0.0360882
Complement C3 OS=Sus scrofa GN=C3 PE=1 SV=2	treatment	7	40	5.47	0.0002	38	0.00431818	Significant	0.00214991
Copine 3 OS=Sus scrofa GN=CPNE3 PE=1 SV=1	treatment	7	40	2.37	0.0401	178	0.0202273	Not significant	0.0992059
Copine I OS=Sus scrofa GN=CPNE1 PE=1 SV=1	treatment	7	22	1.34	0.2769	322	0.0365909	Not significant	0.378394
C-type lectin domain family 3 member B OS=Sus scrofa GN=CLEC3B PE=1 SV=1	treatment	6	4	3.71	0.1126	247	0.0280682	Not significant	0.200544
Cullin associated and neddylation dissociated 2 (putative) OS=Sus scrofa GN=CAND2 PE=1 SV=1	treatment	7	8	0.48	0.8262	415	0.0471591	Not significant	0.875998
Cysteine and glycine rich protein 1 OS=Sus scrofa GN=CSRP1 PE=1 SV=1	treatment	7	9	1.78	0.2076	301	0.0342045	Not significant	0.303506
DEAD-box helicase 17 OS=Sus scrofa GN=DDX17 PE=1 SV=2	treatment	7	37	1.82	0.1124	246	0.0279545	Not significant	0.201028
DEAD-box helicase 3, X-linked OS=Sus scrofa GN=DDX3X PE=1 SV=2	treatment	7	33	2.57	0.0315	164	0.0186364	Not significant	0.0844072
Decorin OS=Sus scrofa GN=DCN PE=2 SV=1	treatment	7	40	13.04	<.0001	2	0.000227273	Significant	2.94e-06
Dermatopontin OS=Sus scrofa GN=DPT PE=1 SV=2	treatment	7	40	5.91	<.0001	33	0.00375	Significant	0.0012504
Desmin OS=Sus scrofa GN=DES PE=1 SV=4	treatment	6	14	2.13	0.1146	249	0.0282955	Not significant	0.202593
Dihydropyrimidinase like 2 OS=Sus scrofa GN=DPYSL2 PE=1 SV=1	treatment	7	35	2.49	0.0346	170	0.0193182	Not significant	0.0895576
DNA-(apurinic or apyrimidinic site) lyase OS=Sus scrofa GN=APEX1 PE=1 SV=1	treatment	6	3	1.23	0.4678	374	0.0425	Not significant	0.550317
Dolichyl-diphosphooligosaccharide--protein glycosyltransferase subunit 1 OS=Sus scrofa GN=RPN1 PE=1 SV=1	treatment	6	10	12.33	0.0004	50	0.00568182	Significant	0.00358816
Dolichyl-diphosphooligosaccharide--protein glycosyltransferase subunit 2 OS=Sus scrofa GN=RPN2 PE=2 SV=1	treatment	7	14	14.01	<.0001	20	0.00227273	Significant	0.000528859
Dolichyl-diphosphooligosaccharide--protein glycosyltransferase subunit DAD1 OS=Sus scrofa GN=DAD1 PE=3 SV=3	treatment	7	23	1.11	0.3886	357	0.0405682	Not significant	0.478918
EGF containing fibulin like extracellular matrix protein 1 OS=Sus scrofa GN=EFEMP1 PE=1 SV=2	treatment	7	39	3.79	0.0032	84	0.00954545	Significant	0.0165235
EH domain containing 2 OS=Sus scrofa GN=EHD2 PE=1 SV=1	treatment	7	25	2.56	0.0389	176	0.02	Not significant	0.0972705
Elastin microfibril interfacer 1 OS=Sus scrofa GN=EMILIN1 PE=1 SV=1	treatment	7	40	5.33	0.0002	40	0.00454546	Significant	0.00255136
Elastin microfibril interfacer 3 OS=Sus scrofa GN=EMILIN3 PE=4 SV=1	treatment	7	29	7.09	<.0001	27	0.00306818	Significant	0.000948375
ELAV-like protein OS=Sus scrofa GN=ELAVL1 PE=1 SV=1	treatment	7	17	1.74	0.167	281	0.0319318	Not significant	0.261466
Elongation factor 1-alpha OS=Sus scrofa GN=EEF1A PE=1 SV=1	treatment	7	40	1.04	0.4214	365	0.0414773	Not significant	0.507976
Elongation factor Tu OS=Sus scrofa GN=TUFM PE=1 SV=1	treatment	6	8	3.9	0.0403	179	0.0203409	Not significant	0.099054
Endoplasmin OS=Sus scrofa GN=HSP90B1 PE=2 SV=3	treatment	7	38	2.71	0.0223	144	0.0163636	Not significant	0.0681027
Enolase 1 OS=Sus scrofa GN=ENO1 PE=1 SV=1	treatment	7	19	3.51	0.0138	130	0.0147727	Significant	0.0466093
Eosinophil peroxidase OS=Sus scrofa GN=EPX PE=1 SV=1	treatment	7	40	4.63	0.0007	57	0.00647727	Significant	0.00557241
Eukaryotic translation elongation factor 2 OS=Sus scrofa GN=EEF2 PE=1 SV=1	treatment	7	29	1.5	0.2065	299	0.0339773	Not significant	0.303847
Eukaryotic translation initiation factor 3 subunit E OS=Sus scrofa GN=EIF3E PE=1 SV=2	treatment	7	38	3.85	0.0029	83	0.00943182	Significant	0.0156307
Eukaryotic translation initiation factor 3 subunit L OS=Sus scrofa GN=EIF3L PE=1 SV=2	treatment	7	13	3.63	0.0216	140	0.0159091	Not significant	0.0680077
Eukaryotic translation initiation factor 4A isoform 2 OS=Sus scrofa GN=EIF4A2 PE=1 SV=1	treatment	7	38	4.04	0.0021	75	0.00852273	Significant	0.0124648
Eukaryotic translation initiation factor 4H OS=Sus scrofa GN=EIF4H PE=1 SV=1	treatment	7	28	1.55	0.1906	291	0.0330682	Not significant	0.288192
Eukaryotic translation initiation factor 5A OS=Sus scrofa GN=EIF5A PE=1 SV=1	treatment	6	9	0.64	0.6951	397	0.0451136	Not significant	0.770424
Exportin 1 OS=Sus scrofa GN=XPO1 PE=1 SV=1	treatment	7	22	2.23	0.0712	215	0.0244318	Not significant	0.145665
Exportin 7 OS=Sus scrofa GN=XPO7 PE=1 SV=2	treatment	7	7	1.49	0.3063	333	0.0378409	Not significant	0.404659
Extracellular matrix protein 1 OS=Sus scrofa GN=ECM1 PE=1 SV=1	treatment	6	26	0.61	0.7176	401	0.0455682	Not significant	0.787351
F1RXW0-DECOY	treatment	7	18	1.6	0.1976	294	0.0334091	Not significant	0.295675
F1SBF0-DECOY	treatment	7	12	0.69	0.681	395	0.0448864	Not significant	0.758628
F1SKM1-DECOY	treatment	6	12	0.74	0.6304	390	0.0443182	Not significant	0.711245
F1SV99-DECOY	treatment	7	14	1.27	0.332	345	0.0392045	Not significant	0.423468
FACT complex subunit SSRP1 OS=Sus scrofa GN=SSRP1 PE=1 SV=1	treatment	5	1	1.35	0.5717	382	0.0434091	Not significant	0.658527
F-actin capping protein beta subunit variant II OS=Sus scrofa GN=CAPZB PE=1 SV=1	treatment	7	29	3.34	0.0098	118	0.0134091	Significant	0.0364517
Far upstream element binding protein 1 OS=Sus scrofa GN=FUBP1 PE=1 SV=2	treatment	7	8	1.35	0.3406	346	0.0393182	Not significant	0.433154
FAS-associated death domain protein OS=Sus scrofa GN=FADD PE=1 SV=1	treatment	3	0	0.25	1	429	0.04875	Not significant	1.02564
Fascin OS=Sus scrofa GN=FSCN1 PE=1 SV=2	treatment	6	14	2.04	0.1269	262	0.0297727	Not significant	0.213067
Fibrillin 2 OS=Sus scrofa GN=FBN2 PE=1 SV=1	treatment	7	38	4.82	0.0006	56	0.00636364	Significant	0.00465484
Fibrillin-1 OS=Sus scrofa GN=FBN1 PE=1 SV=2	treatment	7	38	8.63	<.0001	11	0.00125	Significant	0.000105329
Fibrillin-1 OS=Sus scrofa GN=FBN1 PE=2 SV=1	treatment	7	40	6.32	<.0001	26	0.00295455	Significant	0.000854855
Fibrinogen beta chain OS=Sus scrofa GN=FGB PE=1 SV=2	treatment	7	39	2.14	0.0623	205	0.0232955	Not significant	0.133649
Fibromodulin OS=Sus scrofa GN=FMOD PE=1 SV=2	treatment	7	27	2.77	0.0262	152	0.0172727	Not significant	0.075866
Fibronectin 1 OS=Sus scrofa GN=FN1 PE=1 SV=1	treatment	7	40	6.17	<.0001	28	0.00318182	Significant	0.000987947
Fibulin 5 OS=Sus scrofa GN=FBLN5 PE=1 SV=2	treatment	7	37	2.64	0.0255	150	0.0170455	Not significant	0.074771
Fibulin-1 OS=Sus scrofa GN=FBLN1 PE=1 SV=1	treatment	7	20	1.31	0.2964	332	0.0377273	Not significant	0.392855
Filamin C OS=Sus scrofa GN=FLNC PE=1 SV=1	treatment	5	5	0.69	0.6504	393	0.0446591	Not significant	0.728146
FUS OS=Sus scrofa GN=FUS PE=1 SV=1	treatment	7	34	3.81	0.0037	86	0.00977273	Significant	0.0190011
G protein subunit alpha i2 OS=Sus scrofa GN=GNAI2 PE=1 SV=1	treatment	7	16	1.76	0.1658	280	0.0318182	Not significant	0.260591
Galactokinase 1 OS=Sus scrofa GN=GALK1 PE=1 SV=2	treatment	5	5	0.88	0.5537	378	0.0429545	Not significant	0.644531
Galectin OS=Sus scrofa GN=LGALS1 PE=1 SV=1	treatment	7	40	1.21	0.318	340	0.0386364	Not significant	0.41147
GC, vitamin D binding protein OS=Sus scrofa GN=GC PE=1 SV=1	treatment	7	31	4.05	0.0029	82	0.00931818	Significant	0.0157325
Gelsolin (Fragment) OS=Sus scrofa GN=GSN PE=1 SV=1	treatment	7	9	2.71	0.0827	222	0.0252273	Not significant	0.16385
Glutathione S-transferase P OS=Sus scrofa GN=GSTP1 PE=1 SV=2	treatment	7	18	1.34	0.2908	327	0.0371591	Not significant	0.391229
Glyceraldehyde-3-phosphate dehydrogenase OS=Sus scrofa GN=GAPDH PE=1 SV=4	treatment	7	39	1.91	0.0947	235	0.0267045	Not significant	0.177275
Glypican 1 OS=Sus scrofa GN=GPC1 PE=1 SV=2	treatment	7	39	5.22	0.0003	46	0.00522727	Significant	0.00279809
GTP-binding nuclear protein Ran OS=Sus scrofa GN=RAN PE=1 SV=2	treatment	7	18	2.09	0.0991	239	0.0271591	Not significant	0.182402
GTP-binding protein SAR1a OS=Sus scrofa GN=SAR1A PE=2 SV=1	treatment	5	0	1.13	1	430	0.0488636	Not significant	1.02326
Guanine nucleotide binding protein-like 1 OS=Sus scrofa GN=GNL1 PE=1 SV=1	treatment	2	0	0.13	1	431	0.0489773	Not significant	1.02088
H1 histone family member X OS=Sus scrofa GN=H1FX PE=1 SV=1	treatment	7	13	1.32	0.3136	338	0.0384091	Not significant	0.408242
Heat shock 70 kDa protein 1B OS=Sus scrofa GN=HSPA1B PE=2 SV=1	treatment	7	16	3.79	0.013	128	0.0145455	Significant	0.0446964
Heat shock 70 kDa protein 1-like OS=Sus scrofa GN=HSPA1L PE=1 SV=2	treatment	7	37	1.58	0.171	282	0.0320455	Not significant	0.266808
Heat shock protein 90 alpha family class B member 1 OS=Sus scrofa GN=HSP90AB1 PE=1 SV=1	treatment	7	26	10.59	<.0001	12	0.00136364	Significant	0.000112328
Heat shock protein beta-1 OS=Sus scrofa GN=HSPB1 PE=2 SV=1	treatment	7	38	0.53	0.809	414	0.0470455	Not significant	0.859852
Heat shock protein family A (Hsp70) member 2 OS=Sus scrofa GN=HSPA2 PE=1 SV=1	treatment	7	19	1.19	0.3535	353	0.0401136	Not significant	0.440685
Heat shock protein HSP 90-alpha OS=Sus scrofa GN=HSP90AA1 PE=2 SV=3	treatment	7	40	4.27	0.0013	64	0.00727273	Significant	0.00914757
Hemoglobin subunit alpha OS=Sus scrofa GN=HBA PE=1 SV=1	treatment	7	40	5.23	0.0003	45	0.00511364	Significant	0.00266026
Hemoglobin subunit beta OS=Sus scrofa GN=HBB PE=1 SV=3	treatment	7	40	2.56	0.0283	159	0.0180682	Not significant	0.0782147
Heterogeneous nuclear ribonucleoprotein A1 OS=Sus scrofa GN=HNRNPA1 PE=1 SV=1	treatment	5	7	1.17	0.411	363	0.04125	Not significant	0.498153
Heterogeneous nuclear ribonucleoprotein A2/B1 OS=Sus scrofa GN=HNRNPA2B1 PE=1 SV=1	treatment	7	22	2.29	0.0654	208	0.0236364	Not significant	0.138368
Heterogeneous nuclear ribonucleoprotein A3 OS=Sus scrofa GN=HNRNPA3 PE=1 SV=1	treatment	7	19	2.38	0.0632	206	0.0234091	Not significant	0.135031
Heterogeneous nuclear ribonucleoprotein H1 OS=Sus scrofa GN=HNRNPH1 PE=1 SV=1	treatment	7	37	2.17	0.0599	203	0.0230682	Not significant	0.12982
Heterogeneous nuclear ribonucleoprotein K OS=Sus scrofa GN=HNRNPK PE=1 SV=1	treatment	7	40	2.96	0.0136	129	0.0146591	Significant	0.0463178
Heterogeneous nuclear ribonucleoprotein M OS=Sus scrofa GN=HNRNPM PE=1 SV=1	treatment	7	37	4.28	0.0015	67	0.00761364	Significant	0.00988181
Heterogeneous nuclear ribonucleoprotein U OS=Sus scrofa GN=HNRNPU PE=1 SV=2	treatment	7	39	5.32	0.0003	42	0.00477273	Significant	0.00263577
High mobility group protein B1 OS=Sus scrofa GN=HMGB1 PE=1 SV=1	treatment	6	9	2.04	0.1616	277	0.0314773	Not significant	0.256691
Histidine rich glycoprotein OS=Sus scrofa GN=HRG PE=1 SV=2	treatment	7	40	1.98	0.0815	221	0.0251136	Not significant	0.162303
Histone cluster 1 H1 family member b OS=Sus scrofa GN=HIST1H1B PE=1 SV=1	treatment	7	38	3.4	0.0064	95	0.0107955	Significant	0.0295826
Histone H1_3-like protein OS=Sus scrofa GN=HIST1H1D PE=1 SV=1	treatment	7	40	5.16	0.0003	47	0.00534091	Significant	0.00284511
Histone H2A OS=Sus scrofa GN=H2AFX PE=1 SV=1	treatment	6	1	4.41	0.3494	350	0.0397727	Not significant	0.439244
Histone H2A OS=Sus scrofa GN=LOC100512448 PE=1 SV=1	treatment	7	12	1.22	0.3623	355	0.0403409	Not significant	0.449027
Histone H2A OS=Sus scrofa PE=3 SV=1	treatment	7	40	2.33	0.0433	184	0.0209091	Not significant	0.103448
Histone H2B OS=Sus scrofa GN=LOC100156937 PE=3 SV=1	treatment	7	40	1.27	0.2912	329	0.0373864	Not significant	0.389444
Histone H2B OS=Sus scrofa GN=LOC102162202 PE=3 SV=1	treatment	7	10	5.39	0.0088	108	0.0122727	Significant	0.035843
Histone H3 OS=Sus scrofa GN=LOC100622412 PE=1 SV=1	treatment	7	40	3.94	0.0023	77	0.00875	Significant	0.0134234
Histone H4 OS=Sus scrofa PE=1 SV=2	treatment	7	40	12.81	<.0001	3	0.000340909	Significant	2.48e-06
Hydroxysteroid 17-beta dehydrogenase 10 OS=Sus scrofa GN=HSD17B10 PE=1 SV=1	treatment	5	3	8.4	0.055	196	0.0222727	Not significant	0.123424
I3LJ45-DECOY	treatment	7	16	0.27	0.9568	426	0.0484091	Not significant	0.988269
I3LU08-DECOY	treatment	7	30	0.98	0.4666	373	0.0423864	Not significant	0.550368
Ig lambda chain C region OS=Sus scrofa PE=1 SV=1	treatment	7	40	4.35	0.0012	63	0.00715909	Significant	0.00813115
Immunoglobulin kappa constant (Fragment) OS=Sus scrofa GN=IGKC PE=1 SV=3	treatment	7	40	8.81	<.0001	8	0.000909091	Significant	8.91907e-05
Importin 4 OS=Sus scrofa GN=IPO4 PE=4 SV=2	treatment	7	9	1.48	0.2868	324	0.0368182	Not significant	0.389524
Importin 5 OS=Sus scrofa GN=IPO5 PE=1 SV=1	treatment	7	36	2.36	0.0428	183	0.0207955	Not significant	0.102965
Importin 7 OS=Sus scrofa GN=IPO7 PE=1 SV=1	treatment	7	24	3.03	0.0198	139	0.0157955	Not significant	0.0627637
Insulin like growth factor binding protein 7 OS=Sus scrofa GN=IGFBP7 PE=1 SV=2	treatment	7	34	4.59	0.0011	62	0.00704545	Significant	0.00758977
Integrin beta-1 OS=Sus scrofa GN=ITGB1 PE=2 SV=1	treatment	7	28	0.85	0.5592	380	0.0431818	Not significant	0.647441
Inter-alpha-trypsin inhibitor heavy chain H1 OS=Sus scrofa GN=ITIH1 PE=1 SV=2	treatment	7	15	5.46	0.0029	81	0.00920455	Significant	0.0154921
Inter-alpha-trypsin inhibitor heavy chain H1 OS=Sus scrofa GN=ITIH1 PE=2 SV=1	treatment	7	36	3.3	0.0082	106	0.0120455	Significant	0.0339636
Inter-alpha-trypsin inhibitor heavy chain H2 OS=Sus scrofa GN=ITIH2 PE=2 SV=1	treatment	7	30	0.83	0.5676	381	0.0432955	Not significant	0.655541
IQ motif containing GTPase activating protein 1 OS=Sus scrofa GN=IQGAP1 PE=1 SV=1	treatment	7	18	1.21	0.3456	349	0.0396591	Not significant	0.435725
Karyopherin subunit beta 1 OS=Sus scrofa GN=KPNB1 PE=1 SV=2	treatment	7	37	4.26	0.0016	70	0.00795455	Significant	0.00977815
Keratin 1 OS=Sus scrofa GN=KRT1 PE=1 SV=1	treatment	7	38	2.66	0.0243	148	0.0168182	Not significant	0.0721203
Keratin 10 OS=Sus scrofa GN=KRT10 PE=1 SV=1	treatment	7	36	1.38	0.2437	308	0.035	Not significant	0.348168
Keratin 3 OS=Sus scrofa GN=KRT3 PE=1 SV=1	treatment	7	8	1.5	0.2902	326	0.0370455	Not significant	0.391715
Keratin 5 OS=Sus scrofa GN=KRT5 PE=1 SV=2	treatment	7	31	1.23	0.318	341	0.03875	Not significant	0.410302
Keratin 75 OS=Sus scrofa GN=KRT75 PE=1 SV=2	treatment	7	39	1.53	0.1875	288	0.0327273	Not significant	0.286516
KH-type splicing regulatory protein OS=Sus scrofa GN=KHSRP PE=1 SV=2	treatment	7	5	3	0.1223	256	0.0290909	Not significant	0.21022
Lactadherin OS=Sus scrofa GN=MFGE8 PE=1 SV=1	treatment	7	35	4.63	0.0009	60	0.00681818	Significant	0.00690935
Lamin B1 OS=Sus scrofa GN=LMNB1 PE=1 SV=2	treatment	7	18	2.14	0.092	232	0.0263636	Not significant	0.174512
Laminin subunit alpha 4 OS=Sus scrofa GN=LAMA4 PE=1 SV=2	treatment	7	10	0.37	0.903	423	0.0480682	Not significant	0.939246
Laminin subunit beta 1 OS=Sus scrofa GN=LAMB1 PE=1 SV=2	treatment	7	35	3.09	0.0122	124	0.0140909	Significant	0.0431886
Laminin subunit beta 2 OS=Sus scrofa GN=LAMB2 PE=1 SV=2	treatment	7	40	6.11	<.0001	30	0.00340909	Significant	0.00100252
Laminin subunit gamma 1 OS=Sus scrofa GN=LAMC1 PE=1 SV=1	treatment	7	40	4.47	0.0009	61	0.00693182	Significant	0.00683771
Latent transforming growth factor beta binding protein 1 OS=Sus scrofa GN=LTBP1 PE=4 SV=2	treatment	7	24	5.83	0.0005	53	0.00602273	Significant	0.0040991
Leukocyte surface antigen CD47 OS=Sus scrofa GN=CD47 PE=1 SV=1	treatment	7	38	3.19	0.0093	113	0.0128409	Significant	0.036262
Lumican OS=Sus scrofa GN=LUM PE=1 SV=1	treatment	7	40	2.35	0.0413	181	0.0205682	Not significant	0.100483
Macrophage migration inhibitory factor OS=Sus scrofa GN=MIF PE=1 SV=3	treatment	7	15	4.4	0.0077	103	0.0117045	Significant	0.0328776
Major facilitator superfamily domain containing 10 OS=Sus scrofa GN=MFSD10 PE=1 SV=2	treatment	6	6	1.23	0.4045	362	0.0411364	Not significant	0.491657
Major vault protein OS=Sus scrofa GN=MVP PE=1 SV=1	treatment	7	6	8.49	0.0093	114	0.0129545	Significant	0.035951
Malate dehydrogenase, mitochondrial OS=Sus scrofa GN=MDH2 PE=1 SV=2	treatment	6	5	1.01	0.5074	376	0.0427273	Not significant	0.593732
Malectin OS=Sus scrofa GN=MLEC PE=1 SV=1	treatment	7	2	7.71	0.1195	253	0.02875	Not significant	0.207859
Matrix Gla protein OS=Sus scrofa GN=MGP PE=3 SV=1	treatment	5	10	0.47	0.7884	413	0.0469318	Not significant	0.839925
Membrane cofactor protein OS=Sus scrofa GN=CD46 PE=1 SV=1	treatment	5	2	2.33	0.3267	343	0.0389773	Not significant	0.419087
MHC class II antigen OS=Sus scrofa GN=LA-DRB-d PE=1 SV=1	treatment	5	7	0.77	0.6005	388	0.0440909	Not significant	0.681023
Microfibrillar associated protein 2 OS=Sus scrofa GN=MFAP2 PE=1 SV=1	treatment	7	38	6.59	<.0001	24	0.00272727	Significant	0.000735288
Microsomal glutathione S-transferase 1 OS=Sus scrofa GN=MGST1 PE=2 SV=3	treatment	5	3	2.27	0.2653	317	0.0360227	Not significant	0.368218
Mitochondrial carrier 2 OS=Sus scrofa GN=MTCH2 PE=1 SV=1	treatment	7	38	1.72	0.1338	268	0.0304545	Not significant	0.219604
MMS19 homolog, cytosolic iron-sulfur assembly component OS=Sus scrofa GN=MMS19 PE=1 SV=2	treatment	7	7	2.52	0.1234	257	0.0292045	Not significant	0.21121
Moesin OS=Sus scrofa GN=MSN PE=1 SV=1	treatment	7	18	4.33	0.0057	93	0.0105682	Significant	0.0269117
MYB binding protein 1a OS=Sus scrofa GN=MYBBP1A PE=1 SV=1	treatment	7	34	3.56	0.0056	91	0.0103409	Significant	0.0269705
Myosin heavy chain 9 OS=Sus scrofa GN=MYH9 PE=1 SV=2	treatment	7	40	1.73	0.1289	263	0.0298864	Not significant	0.215676
Myosin IC OS=Sus scrofa GN=MYO1C PE=1 SV=1	treatment	7	24	1.26	0.3107	337	0.0382955	Not significant	0.405671
Myosin light chain 12B OS=Sus scrofa GN=MYL12B PE=4 SV=2	treatment	7	34	1.16	0.3515	351	0.0398864	Not significant	0.440662
Myosin light polypeptide 6 OS=Sus scrofa GN=MYL6 PE=1 SV=2	treatment	7	33	2.59	0.0305	162	0.0184091	Not significant	0.0829557
Myosin regulatory light polypeptide 9 OS=Sus scrofa GN=MYL9 PE=1 SV=2	treatment	7	8	0.73	0.6516	394	0.0447727	Not significant	0.727719
NADH-cytochrome b5 reductase 3 (Fragment) OS=Sus scrofa GN=CYB5R3 PE=1 SV=1	treatment	7	24	3.71	0.0074	98	0.0111364	Significant	0.0330596
Neutral alpha-glucosidase AB OS=Sus scrofa GN=GANAB PE=1 SV=1	treatment	7	10	5.32	0.0092	111	0.0126136	Significant	0.036476
Nidogen 2 OS=Sus scrofa GN=NID2 PE=1 SV=2	treatment	7	28	1.32	0.2782	323	0.0367045	Not significant	0.378973
Non-histone chromosomal protein HMG-17 OS=Sus scrofa GN=HMGN2 PE=1 SV=2	treatment	7	33	5.16	0.0005	52	0.00590909	Significant	0.00411964
Non-POU domain containing, octamer-binding OS=Sus scrofa GN=NONO PE=1 SV=1	treatment	7	28	3.53	0.0077	102	0.0115909	Significant	0.0331951
Nuclear casein kinase and cyclin dependent kinase substrate 1 OS=Sus scrofa GN=NUCKS1 PE=1 SV=1	treatment	7	39	5.33	0.0002	41	0.00465909	Significant	0.00264416
Nuclear mitotic apparatus protein 1 OS=Sus scrofa GN=NUMA1 PE=1 SV=2	treatment	7	27	1.08	0.4023	361	0.0410227	Not significant	0.490376
Nucleophosmin OS=Sus scrofa GN=NPM1 PE=1 SV=1	treatment	7	27	1.59	0.1806	285	0.0323864	Not significant	0.278888
Nucleoporin 155 OS=Sus scrofa GN=NUP155 PE=1 SV=2	treatment	7	5	0.88	0.5767	383	0.0435227	Not significant	0.662565
Olfactomedin like 1 OS=Sus scrofa GN=OLFML1 PE=1 SV=1	treatment	7	40	12.51	<.0001	5	0.000568182	Significant	2.02e-06
Olfactomedin like 3 OS=Sus scrofa GN=OLFML3 PE=1 SV=1	treatment	7	40	8.71	<.0001	9	0.00102273	Significant	9.0219e-05
Osteoclast-stimulating factor 1 OS=Sus scrofa GN=OSTF1 PE=2 SV=1	treatment	7	24	4.81	0.0017	73	0.00829546	Significant	0.0102124
Pentraxin-3 OS=Sus scrofa GN=PTX3 PE=2 SV=1	treatment	7	23	3.56	0.0098	117	0.0132955	Significant	0.0366909
Peptidyl-prolyl cis-trans isomerase A OS=Sus scrofa GN=PPIA PE=1 SV=2	treatment	7	40	1.07	0.3982	360	0.0409091	Not significant	0.486679
Peptidyl-prolyl cis-trans isomerase OS=Sus scrofa PE=1 SV=1	treatment	7	21	3.84	0.0077	104	0.0118182	Significant	0.0327476
Peptidylprolyl isomerase OS=Sus scrofa GN=FKBP1A PE=1 SV=1	treatment	6	2	0.95	0.5936	386	0.0438636	Not significant	0.676594
Periostin OS=Sus scrofa GN=POSTN PE=1 SV=1	treatment	7	27	1.77	0.1338	269	0.0305682	Not significant	0.218896
Peroxiredoxin 1 OS=Sus scrofa GN=PRDX1 PE=1 SV=2	treatment	7	33	1.31	0.2751	321	0.0364773	Not significant	0.377109
Peroxiredoxin 2 OS=Sus scrofa GN=PRDX2 PE=1 SV=2	treatment	7	38	3.13	0.0103	119	0.0135227	Significant	0.0381225
Phosphatidylethanolamine binding protein 1 OS=Sus scrofa GN=PEBP1 PE=1 SV=1	treatment	7	4	20.47	0.0056	90	0.0102273	Significant	0.027138
Phosphatidylinositol 4-kinase alpha OS=Sus scrofa GN=PI4KA PE=1 SV=2	treatment	5	0	10.58	1	432	0.0490909	Not significant	1.01852
Phosphoglucomutase 5 OS=Sus scrofa GN=PGM5 PE=1 SV=2	treatment	6	7	0.61	0.7151	400	0.0454545	Not significant	0.786635
Phosphoglycerate kinase 1 OS=Sus scrofa GN=PGK1 PE=1 SV=3	treatment	7	7	13.15	0.0015	68	0.00772727	Significant	0.00982413
Plasminogen OS=Sus scrofa GN=PLG PE=1 SV=1	treatment	7	20	3.58	0.0116	123	0.0139773	Significant	0.041655
Plasminogen OS=Sus scrofa GN=PLG PE=1 SV=3	treatment	7	31	3.9	0.0037	87	0.00988636	Significant	0.018793
Plastin 3 OS=Sus scrofa GN=PLS3 PE=1 SV=2	treatment	6	9	1.68	0.2328	306	0.0347727	Not significant	0.334754
Poly(rC) binding protein 1 OS=Sus scrofa GN=PCBP1 PE=1 SV=1	treatment	7	40	5.38	0.0002	39	0.00443182	Significant	0.00240364
Poly(rC) binding protein 2 OS=Sus scrofa GN=PCBP2 PE=1 SV=2	treatment	7	38	2.72	0.0218	141	0.0160227	Not significant	0.0679344
Polyadenylate-binding protein OS=Sus scrofa GN=PABPC1 PE=1 SV=1	treatment	7	21	1.32	0.2892	325	0.0369318	Not significant	0.391567
Polypyrimidine tract-binding protein 1 OS=Sus scrofa GN=PTBP1 PE=1 SV=2	treatment	7	31	1.02	0.4379	369	0.0419318	Not significant	0.522109
Prelamin-A/C OS=Sus scrofa GN=LMNA PE=1 SV=1	treatment	7	28	2.01	0.089	226	0.0256818	Not significant	0.173297
Pre-mRNA processing factor 8 OS=Sus scrofa GN=PRPF8 PE=1 SV=2	treatment	5	4	2.56	0.1913	293	0.0332955	Not significant	0.287246
Profilin OS=Sus scrofa GN=PFN1 PE=1 SV=1	treatment	7	39	2.58	0.0273	156	0.0177273	Not significant	0.0770906
Profilin OS=Sus scrofa GN=PFN2 PE=1 SV=1	treatment	7	22	2.27	0.0671	212	0.0240909	Not significant	0.139292
Programmed cell death 5 OS=Sus scrofa GN=PDCD5 PE=1 SV=1	treatment	5	3	3.18	0.1849	287	0.0326136	Not significant	0.283498
Proline and arginine rich end leucine rich repeat protein OS=Sus scrofa GN=PRELP PE=1 SV=2	treatment	7	40	1.6	0.1642	279	0.0317045	Not significant	0.258938
Prostaglandin E synthase 3 OS=Sus scrofa GN=PTGES3 PE=1 SV=3	treatment	7	19	1.95	0.1178	252	0.0286364	Not significant	0.205644
Proteasome activator complex subunit 2 OS=Sus scrofa GN=PSME2 PE=2 SV=3	treatment	3	0	2.25	1	433	0.0492045	Not significant	1.01617
Proteasome subunit alpha type OS=Sus scrofa GN=PSMA3 PE=1 SV=1	treatment	4	1	0.52	0.7609	407	0.04625	Not significant	0.822551
Proteasome subunit alpha type OS=Sus scrofa GN=PSMA6 PE=1 SV=1	treatment	7	10	4.85	0.0128	127	0.0144318	Significant	0.0442368
Proteasome subunit beta type OS=Sus scrofa GN=PSMB5 PE=1 SV=1	treatment	3	1	0.46	0.7648	411	0.0467045	Not significant	0.818737
Protein AMBP (Fragment) OS=Sus scrofa GN=AMBP PE=1 SV=2	treatment	5	3	0.31	0.8794	418	0.0475	Not significant	0.92573
Protein disulfide isomerase P5 OS=Sus scrofa GN=pdi-p5 PE=1 SV=1	treatment	7	30	1.23	0.3173	339	0.0385227	Not significant	0.411861
Protein phosphatase, Mg2+/Mn2+ dependent 1F OS=Sus scrofa GN=PPM1F PE=1 SV=1	treatment	6	5	10.26	0.0109	121	0.01375	Significant	0.0396953
Protein-lysine 6-oxidase OS=Sus scrofa GN=LOX PE=4 SV=1	treatment	6	5	1.17	0.4405	370	0.0420455	Not significant	0.523876
Pyruvate kinase OS=Sus scrofa GN=PKM PE=1 SV=2	treatment	7	34	1.67	0.1499	273	0.0310227	Not significant	0.241677
Rab GDP dissociation inhibitor beta OS=Sus scrofa GN=GDI2 PE=2 SV=1	treatment	7	20	2.82	0.0326	165	0.01875	Not significant	0.0868761
RAB2B, member RAS oncogene family OS=Sus scrofa GN=RAB2B PE=1 SV=1	treatment	6	3	2.23	0.2719	320	0.0363636	Not significant	0.373875
Ras-related C3 botulinum toxin substrate 1 (rho family, small GTP binding protein Rac1) OS=Sus scrofa GN=RAC1 PE=1 SV=1	treatment	6	4	8.74	0.0274	157	0.0178409	Not significant	0.0766711
Ras-related protein Rab-1A OS=Sus scrofa GN=RAB1A PE=2 SV=3	treatment	7	18	1.69	0.1737	283	0.0321591	Not significant	0.27004
Receptor of activated protein C kinase 1 OS=Sus scrofa GN=RACK1 PE=1 SV=3	treatment	7	19	3.51	0.0138	131	0.0148864	Significant	0.0463382
Reticulocalbin 3 OS=Sus scrofa GN=RCN3 PE=1 SV=1	treatment	5	3	17.68	0.0196	138	0.0156818	Not significant	0.0624914
Retinoic acid receptor responder 1 OS=Sus scrofa GN=RARRES1 PE=4 SV=1	treatment	7	29	6.47	0.0001	35	0.00397727	Significant	0.00153667
Ribosomal protein L15 OS=Sus scrofa GN=LOC100620439 PE=1 SV=1	treatment	7	38	0.93	0.4975	375	0.0426136	Not significant	0.583707
Ribosomal protein L18a OS=Sus scrofa GN=RPL18A PE=1 SV=2	treatment	6	3	29.71	0.0091	110	0.0125	Significant	0.0365352
Ribosomal protein L8 OS=Sus scrofa GN=RPL8 PE=1 SV=1	treatment	5	4	9.58	0.024	147	0.0167045	Not significant	0.0718708
Ribosomal protein S27a OS=Sus scrofa GN=RPS27A PE=1 SV=1	treatment	7	40	4.93	0.0004	51	0.00579545	Significant	0.00377835
Ribosomal protein S5 OS=Sus scrofa GN=RPS5 PE=1 SV=1	treatment	7	31	3.32	0.0093	115	0.0130682	Significant	0.035715
Ribosomal protein S7 OS=Sus scrofa GN=RPS7 PE=1 SV=1	treatment	7	7	11.31	0.0024	79	0.00897727	Significant	0.0134658
Sad1 and UNC84 domain containing 2 OS=Sus scrofa GN=SUN2 PE=1 SV=2	treatment	7	33	2.09	0.072	216	0.0245455	Not significant	0.146633
Saposin-B-Val OS=Sus scrofa GN=PSAP PE=1 SV=1	treatment	7	5	0.35	0.8968	421	0.0478409	Not significant	0.937225
Sec23 homolog A, coat complex II component OS=Sus scrofa GN=SEC23A PE=1 SV=1	treatment	7	8	1.6	0.2605	313	0.0355682	Not significant	0.366211
SEC31 homolog A, COPII coat complex component OS=Sus scrofa GN=SEC31A PE=1 SV=2	treatment	7	28	4.22	0.0027	80	0.00909091	Significant	0.015117
Selenium binding protein 1 OS=Sus scrofa GN=SELENBP1 PE=1 SV=1	treatment	7	36	1.74	0.1297	264	0.03	Not significant	0.216087
Sepiapterin reductase (7,8-dihydrobiopterin:NADP+ oxidoreductase) OS=Sus scrofa GN=SPR PE=1 SV=2	treatment	7	40	2.22	0.0532	195	0.0221591	Not significant	0.120107
Serine and arginine rich splicing factor 7 OS=Sus scrofa GN=SRSF7 PE=1 SV=2	treatment	7	38	2.67	0.0236	146	0.0165909	Not significant	0.0710819
Serine/arginine-rich splicing factor 1 OS=Sus scrofa GN=SRSF1 PE=2 SV=3	treatment	7	40	12.73	<.0001	4	0.000454546	Significant	2.02e-06
Serine/arginine-rich splicing factor 2 OS=Sus scrofa GN=SRSF2 PE=2 SV=1	treatment	7	40	7.82	<.0001	14	0.00159091	Significant	0.000186439
Serine/threonine-protein phosphatase 2A 65 kDa regulatory subunit A alpha isoform OS=Sus scrofa GN=PPP2R1A PE=2 SV=2	treatment	7	37	2.62	0.0265	153	0.0173864	Not significant	0.0761145
Serotransferrin OS=Sus scrofa GN=TF PE=1 SV=2	treatment	7	29	1.18	0.3428	348	0.0395455	Not significant	0.433469
Serpin family D member 1 OS=Sus scrofa GN=SERPIND1 PE=1 SV=1	treatment	5	0	1.14	1	434	0.0493182	Not significant	1.01382
Serpin peptidase inhibitor, clade C (antithrombin), member 1 OS=Sus scrofa GN=SERPINC1 PE=1 SV=1	treatment	6	16	2.07	0.1152	250	0.0284091	Not significant	0.202805
Serum albumin OS=Sus scrofa GN=ALB PE=1 SV=1	treatment	7	40	1.45	0.2126	302	0.0343182	Not significant	0.309683
Serum amyloid P-component OS=Sus scrofa GN=APCS PE=2 SV=1	treatment	3	3	2.4	0.2454	310	0.0352273	Not significant	0.348264
SFRS4 OS=Sus scrofa GN=SRSF4 PE=1 SV=1	treatment	6	0	1.85	1	435	0.0494318	Not significant	1.01149
SFRS6 OS=Sus scrofa GN=SRSF6 PE=1 SV=1	treatment	7	28	1.82	0.1217	255	0.0289773	Not significant	0.20992
Small nuclear ribonucleoprotein D1 polypeptide OS=Sus scrofa GN=SNRPD1 PE=1 SV=1	treatment	7	28	3.3	0.0109	120	0.0136364	Significant	0.0398845
Small nuclear ribonucleoprotein D3 polypeptide OS=Sus scrofa GN=SNRPD3 PE=1 SV=1	treatment	7	28	2.55	0.0365	172	0.0195455	Not significant	0.093357
Small nuclear ribonucleoprotein U1 subunit 70 OS=Sus scrofa GN=SNRNP70 PE=1 SV=1	treatment	7	25	1.6	0.1816	286	0.0325	Not significant	0.279354
Sodium/potassium-transporting ATPase subunit alpha OS=Sus scrofa GN=ATP1A1 PE=1 SV=2	treatment	7	11	21.19	<.0001	19	0.00215909	Significant	0.000346393
Spectrin alpha, non-erythrocytic 1 OS=Sus scrofa GN=SPTAN1 PE=1 SV=2	treatment	7	14	16.35	<.0001	17	0.00193182	Significant	0.000249255
Spliceosome RNA helicase DDX39B OS=Sus scrofa GN=DDX39B PE=3 SV=2	treatment	7	31	1.81	0.1207	254	0.0288636	Not significant	0.20912
Splicing factor 3b subunit 1 OS=Sus scrofa GN=SF3B1 PE=1 SV=2	treatment	6	3	2.92	0.204	298	0.0338636	Not significant	0.301198
SPT16 homolog, facilitates chromatin remodeling subunit OS=Sus scrofa GN=SUPT16H PE=1 SV=1	treatment	6	7	0.12	0.9909	428	0.0486364	Not significant	1.01868
ST13, Hsp70 interacting protein OS=Sus scrofa GN=ST13 PE=1 SV=1	treatment	5	6	2.14	0.1906	292	0.0331818	Not significant	0.287212
Steroid 17-alpha-hydroxylase/17,20 lyase OS=Sus scrofa GN=CYP17A1 PE=2 SV=3	treatment	7	18	8.95	<.0001	31	0.00352273	Significant	0.0012619
Stomatin OS=Sus scrofa GN=STOM PE=1 SV=2	treatment	7	8	0.88	0.5579	379	0.0430682	Not significant	0.647646
STT3B, catalytic subunit of the oligosaccharyltransferase complex OS=Sus scrofa GN=STT3B PE=1 SV=1	treatment	5	5	0.7	0.649	392	0.0445455	Not significant	0.728424
Succinate dehydrogenase [ubiquinone] flavoprotein subunit, mitochondrial OS=Sus scrofa GN=SDHA PE=1 SV=2	treatment	6	5	25.46	0.0013	65	0.00738636	Significant	0.00910737
Surfeit 4 OS=Sus scrofa GN=SURF4 PE=1 SV=1	treatment	7	8	1.49	0.2926	330	0.0375	Not significant	0.390172
Sushi repeat containing protein, X-linked 2 OS=Sus scrofa GN=SRPX2 PE=4 SV=1	treatment	7	35	7.19	<.0001	21	0.00238636	Significant	0.000508587
Sushi repeat containing protein, X-linked OS=Sus scrofa GN=SRPX PE=1 SV=2	treatment	7	29	1.52	0.1999	295	0.0335227	Not significant	0.298132
Syndecan OS=Sus scrofa GN=SDC2 PE=1 SV=2	treatment	7	14	8.03	0.0005	54	0.00613636	Significant	0.00427822
Synemin OS=Sus scrofa GN=SYNM PE=1 SV=1	treatment	5	6	0.51	0.7623	410	0.0465909	Not significant	0.818081
Talin 1 OS=Sus scrofa GN=TLN1 PE=1 SV=2	treatment	7	38	1.76	0.1245	260	0.0295455	Not significant	0.210709
Tax1 (Human T-cell leukemia virus type I) binding protein 3 OS=Sus scrofa GN=TAX1BP3 PE=2 SV=1	treatment	5	2	1.6	0.4278	366	0.0415909	Not significant	0.514246
T-complex 1 OS=Sus scrofa GN=TCP1 PE=1 SV=1	treatment	6	3	0.61	0.7216	403	0.0457955	Not significant	0.787904
T-complex protein 1 subunit delta OS=Sus scrofa GN=CCT4 PE=1 SV=1	treatment	7	5	1.21	0.4306	367	0.0417045	Not significant	0.516274
Tenascin OS=Sus scrofa GN=TNC PE=1 SV=1	treatment	4	0	16.28	1	436	0.0495455	Not significant	1.00917
Thioredoxin OS=Sus scrofa GN=TXN PE=1 SV=3	treatment	7	36	0.61	0.743	405	0.0460227	Not significant	0.807181
Thrombospondin 1 OS=Sus scrofa GN=THBS1 PE=1 SV=2	treatment	7	6	1.9	0.2263	304	0.0345455	Not significant	0.32754
Transforming growth factor-beta-induced protein ig-h3 OS=Sus scrofa GN=TGFBI PE=1 SV=1	treatment	7	40	3.36	0.0065	96	0.0109091	Significant	0.0299264
Transforming growth factor-beta-induced protein ig-h3 OS=Sus scrofa GN=TGFBI PE=1 SV=2	treatment	7	38	1.89	0.0977	237	0.0269318	Not significant	0.181377
Transgelin OS=Sus scrofa GN=TAGLN PE=1 SV=2	treatment	7	32	0.8	0.5926	385	0.04375	Not significant	0.677221
Transgelin OS=Sus scrofa GN=TAGLN2 PE=1 SV=1	treatment	7	23	0.39	0.8974	422	0.0479545	Not significant	0.935634
Transglutaminase 2 OS=Sus scrofa GN=TGM2 PE=1 SV=1	treatment	7	40	7.54	<.0001	16	0.00181818	Significant	0.000238478
Transitional endoplasmic reticulum ATPase OS=Sus scrofa GN=VCP PE=1 SV=5	treatment	7	20	3.01	0.025	149	0.0169318	Not significant	0.0738288
Transmembrane protein 43 OS=Sus scrofa GN=TMEM43 PE=1 SV=2	treatment	7	15	11.52	<.0001	25	0.00284091	Significant	0.000872731
Transportin 1 OS=Sus scrofa GN=TNPO1 PE=1 SV=1	treatment	7	32	1.54	0.1893	289	0.0328409	Not significant	0.288233
tRNA(His) guanylyltransferase OS=Sus scrofa GN=THG1L PE=3 SV=1	treatment	6	4	9.63	0.023	145	0.0164773	Not significant	0.0699398
Tropomyosin 2 (beta) OS=Sus scrofa GN=TPM2 PE=1 SV=1	treatment	7	29	2.58	0.0337	167	0.0189773	Not significant	0.0887347
Tropomyosin 3 OS=Sus scrofa GN=TPM3 PE=1 SV=1	treatment	7	37	3.25	0.0087	107	0.0121591	Significant	0.0357077
Tropomyosin alpha-1 chain OS=Sus scrofa GN=TPM1 PE=1 SV=1	treatment	6	13	2.04	0.1324	267	0.0303409	Not significant	0.218252
Tropomyosin alpha-4 chain OS=Sus scrofa GN=TPM4 PE=2 SV=3	treatment	7	40	1.92	0.0924	233	0.0264773	Not significant	0.174484
Trypsin OS=Sus scrofa PE=1 SV=1	treatment	7	40	0.89	0.5201	377	0.0428409	Not significant	0.60703
Tubulin alpha chain OS=Sus scrofa GN=TUBA1A PE=3 SV=1	treatment	7	40	2.91	0.0147	133	0.0151136	Significant	0.0487791
Tubulin alpha-1B chain OS=Sus scrofa GN=TUBA1B PE=1 SV=1	treatment	7	40	2.79	0.0185	137	0.0155682	Not significant	0.0593774
Tubulin beta chain OS=Sus scrofa GN=TUBB PE=2 SV=1	treatment	7	40	3.93	0.0024	78	0.00886364	Significant	0.0133792
Tubulin beta chain OS=Sus scrofa GN=TUBB2B PE=1 SV=1	treatment	6	6	96.17	<.0001	18	0.00204545	Significant	0.000262296
Tubulin beta chain OS=Sus scrofa GN=TUBB3 PE=1 SV=1	treatment	4	2	66.74	0.0148	134	0.0152273	Significant	0.0486548
Tubulin beta chain OS=Sus scrofa GN=TUBB4A PE=1 SV=1	treatment	7	15	4.6	0.0063	94	0.0106818	Significant	0.0296415
Tubulin beta chain OS=Sus scrofa GN=TUBB4B PE=1 SV=1	treatment	7	37	5.09	0.0004	49	0.00556818	Significant	0.00365035
Tubulin beta chain OS=Sus scrofa GN=TUBB6 PE=1 SV=1	treatment	4	1	70.07	0.0893	228	0.0259091	Not significant	0.172399
Tubulin folding cofactor D OS=Sus scrofa GN=TBCD PE=1 SV=2	treatment	7	18	1.63	0.1899	290	0.0329545	Not significant	0.288085
Tubulointerstitial nephritis antigen like 1 OS=Sus scrofa GN=TINAGL1 PE=1 SV=1	treatment	7	39	1.93	0.0904	230	0.0261364	Not significant	0.172944
Tyrosine 3-monooxygenase/tryptophan 5-monooxygenase activation protein beta OS=Sus scrofa GN=YWHAB PE=1 SV=1	treatment	7	20	2.11	0.0895	229	0.0260227	Not significant	0.171889
Tyrosine 3-monooxygenase/tryptophan 5-monooxygenase activation protein gamma OS=Sus scrofa GN=YWHAG PE=1 SV=1	treatment	7	16	2.02	0.1156	251	0.0285227	Not significant	0.202693
Tyrosine 3-monooxygenase/tryptophan 5-monooxygenase activation protein theta OS=Sus scrofa GN=YWHAQ PE=1 SV=2	treatment	7	16	1.6	0.2067	300	0.0340909	Not significant	0.303209
Tyrosine 3-monooxygenase/tryptophan 5-monooxygenase activation protein zeta OS=Sus scrofa GN=YWHAZ PE=1 SV=2	treatment	7	40	2.57	0.0276	158	0.0179545	Not significant	0.076886
Ubiquitin like modifier activating enzyme 1 (Fragment) OS=Sus scrofa GN=UBA1 PE=1 SV=1	treatment	6	9	2.45	0.1091	244	0.0277273	Not significant	0.196745
Ubiquitinyl hydrolase 1 OS=Sus scrofa GN=USP5 PE=1 SV=2	treatment	7	17	2.68	0.0461	188	0.0213636	Not significant	0.107962
Uncharacterized protein (Fragment) OS=Sus scrofa PE=1 SV=1	treatment	7	40	2.29	0.0467	190	0.0215909	Not significant	0.108038
Uncharacterized protein (Fragment) OS=Sus scrofa PE=1 SV=2	treatment	7	17	0.35	0.9205	425	0.0482955	Not significant	0.952959
Uncharacterized protein (Fragment) OS=Sus scrofa PE=4 SV=1	treatment	7	40	1.85	0.1044	242	0.0275	Not significant	0.189747
Uncharacterized protein (Fragment) OS=Sus scrofa PE=4 SV=5	treatment	7	38	1.76	0.1234	258	0.0293182	Not significant	0.210526
Uncharacterized protein OS=Sus scrofa GN=AGRN PE=1 SV=1	treatment	7	32	2.67	0.0269	155	0.0176136	Not significant	0.0762306
Uncharacterized protein OS=Sus scrofa GN=AHNAK PE=1 SV=1	treatment	7	13	3.31	0.0298	161	0.0182955	Not significant	0.0813069
Uncharacterized protein OS=Sus scrofa GN=ANP32A PE=1 SV=2	treatment	7	40	1.69	0.1389	271	0.0307955	Not significant	0.225566
Uncharacterized protein OS=Sus scrofa GN=APOH PE=1 SV=1	treatment	7	37	2.05	0.0747	218	0.0247727	Not significant	0.150683
Uncharacterized protein OS=Sus scrofa GN=ATOX1 PE=1 SV=1	treatment	4	0	0.17	1	437	0.0496591	Not significant	1.00686
Uncharacterized protein OS=Sus scrofa GN=C4A PE=1 SV=2	treatment	7	32	1.93	0.0964	236	0.0268182	Not significant	0.179767
Uncharacterized protein OS=Sus scrofa GN=CAND1 PE=1 SV=1	treatment	7	35	2.13	0.0658	210	0.0238636	Not significant	0.137925
Uncharacterized protein OS=Sus scrofa GN=CCT7 PE=1 SV=2	treatment	7	30	2.23	0.0595	202	0.0229545	Not significant	0.129644
Uncharacterized protein OS=Sus scrofa GN=COL1A2 PE=1 SV=1	treatment	7	40	8.61	<.0001	10	0.00113636	Significant	9.20328e-05
Uncharacterized protein OS=Sus scrofa GN=COL5A1 PE=1 SV=2	treatment	7	36	4.29	0.0015	69	0.00784091	Significant	0.00986383
Uncharacterized protein OS=Sus scrofa GN=DHX9 PE=1 SV=1	treatment	7	36	3.05	0.0126	126	0.0143182	Significant	0.0440622
Uncharacterized protein OS=Sus scrofa GN=GLIPR2 PE=1 SV=1	treatment	5	11	0.51	0.7612	409	0.0464773	Not significant	0.818899
Uncharacterized protein OS=Sus scrofa GN=HNRNPC PE=1 SV=1	treatment	7	17	1.41	0.2648	316	0.0359091	Not significant	0.368685
Uncharacterized protein OS=Sus scrofa GN=HNRNPF PE=1 SV=1	treatment	7	40	3.48	0.0053	89	0.0101136	Significant	0.0262533
Uncharacterized protein OS=Sus scrofa GN=HNRNPUL2 PE=1 SV=1	treatment	5	3	2.31	0.261	314	0.0356818	Not significant	0.365728
Uncharacterized protein OS=Sus scrofa GN=KNG1 PE=1 SV=2	treatment	4	0	0.14	1	438	0.0497727	Not significant	1.00457
Uncharacterized protein OS=Sus scrofa GN=LOC100153701 PE=1 SV=2	treatment	7	12	3.29	0.0339	169	0.0192045	Not significant	0.0882702
Uncharacterized protein OS=Sus scrofa GN=LOC100156325 PE=1 SV=1	treatment	7	19	1.98	0.1122	245	0.0278409	Not significant	0.201431
Uncharacterized protein OS=Sus scrofa GN=LOC100510904 PE=1 SV=1	treatment	7	35	8.65	<.0001	13	0.00147727	Significant	0.000133921
Uncharacterized protein OS=Sus scrofa GN=LOC100519984 PE=1 SV=1	treatment	7	40	5.25	0.0003	43	0.00488636	Significant	0.0026853
Uncharacterized protein OS=Sus scrofa GN=LOC100520387 PE=1 SV=1	treatment	6	16	2.01	0.1244	259	0.0294318	Not significant	0.211268
Uncharacterized protein OS=Sus scrofa GN=LOC100525692 PE=1 SV=1	treatment	5	2	20.76	0.0466	189	0.0214773	Not significant	0.108489
Uncharacterized protein OS=Sus scrofa GN=LOC100624417 PE=1 SV=1	treatment	7	28	1.38	0.2526	312	0.0354545	Not significant	0.356201
Uncharacterized protein OS=Sus scrofa GN=LOC100625180 PE=1 SV=1	treatment	7	38	3.31	0.0076	100	0.0113636	Significant	0.0333801
Uncharacterized protein OS=Sus scrofa GN=LOC100626701 PE=1 SV=1	treatment	7	38	2.39	0.0399	177	0.0201136	Not significant	0.0992763
Uncharacterized protein OS=Sus scrofa GN=LOC100627228 PE=4 SV=1	treatment	4	0	1077706	1	439	0.0498864	Not significant	1.00228
Uncharacterized protein OS=Sus scrofa GN=LOC100627396 PE=1 SV=2	treatment	7	40	3.16	0.0094	116	0.0131818	Significant	0.035655
Uncharacterized protein OS=Sus scrofa GN=LOC100739215 PE=4 SV=1	treatment	7	33	6.37	<.0001	32	0.00363636	Significant	0.00122673
Uncharacterized protein OS=Sus scrofa GN=LOC100739611 PE=1 SV=1	treatment	7	40	5.51	0.0002	37	0.00420455	Significant	0.0020587
Uncharacterized protein OS=Sus scrofa GN=LOC102157663 PE=1 SV=1	treatment	6	14	0.8	0.5842	384	0.0436364	Not significant	0.669388
Uncharacterized protein OS=Sus scrofa GN=LOC102158263 PE=1 SV=2	treatment	7	40	2.69	0.0222	143	0.01625	Not significant	0.0683809
Uncharacterized protein OS=Sus scrofa GN=LOC102163415 PE=1 SV=1	treatment	5	3	12.77	0.031	163	0.0185227	Not significant	0.083639
Uncharacterized protein OS=Sus scrofa GN=LOC102165939 PE=1 SV=1	treatment	7	40	2.33	0.0433	185	0.0210227	Not significant	0.102939
Uncharacterized protein OS=Sus scrofa GN=LOC396685 PE=1 SV=1	treatment	7	36	1.69	0.1421	272	0.0309091	Not significant	0.22979
Uncharacterized protein OS=Sus scrofa GN=LOC397502 PE=3 SV=1	treatment	6	15	2.76	0.0515	193	0.0219318	Not significant	0.117457
Uncharacterized protein OS=Sus scrofa GN=MATR3 PE=1 SV=2	treatment	7	37	2.18	0.0587	201	0.0228409	Not significant	0.128451
Uncharacterized protein OS=Sus scrofa GN=MOGS PE=1 SV=1	treatment	4	2	8.64	0.1064	243	0.0276136	Not significant	0.192638
Uncharacterized protein OS=Sus scrofa GN=MYADM PE=1 SV=1	treatment	7	21	2.61	0.0421	182	0.0206818	Not significant	0.101661
Uncharacterized protein OS=Sus scrofa GN=MYH10 PE=1 SV=2	treatment	7	40	1.6	0.1625	278	0.0315909	Not significant	0.257117
Uncharacterized protein OS=Sus scrofa GN=NES PE=1 SV=1	treatment	6	2	0.9	0.6099	389	0.0442045	Not significant	0.689874
Uncharacterized protein OS=Sus scrofa GN=PSMD3 PE=1 SV=2	treatment	6	4	4.48	0.084	223	0.0253409	Not significant	0.165818
Uncharacterized protein OS=Sus scrofa GN=RAP1B PE=1 SV=1	treatment	7	12	1.4	0.2908	328	0.0372727	Not significant	0.39004
Uncharacterized protein OS=Sus scrofa GN=RPL24 PE=1 SV=2	treatment	6	2	3.03	0.269	319	0.03625	Not significant	0.370973
Uncharacterized protein OS=Sus scrofa GN=RPS25 PE=1 SV=2	treatment	7	8	2.78	0.0874	225	0.0255682	Not significant	0.170907
Uncharacterized protein OS=Sus scrofa GN=SCCPDH PE=1 SV=2	treatment	6	2	0.28	0.9032	424	0.0481818	Not significant	0.937333
Uncharacterized protein OS=Sus scrofa GN=SLC25A3 PE=1 SV=1	treatment	7	37	2.72	0.0222	142	0.0161364	Not significant	0.0688133
Uncharacterized protein OS=Sus scrofa GN=SRI PE=1 SV=1	treatment	7	19	1.75	0.1561	276	0.0313636	Not significant	0.248932
Uncharacterized protein OS=Sus scrofa GN=TRA2B PE=1 SV=1	treatment	7	34	5.91	0.0002	36	0.00409091	Significant	0.00186455
Uncharacterized protein OS=Sus scrofa GN=U2AF1L4 PE=4 SV=2	treatment	5	5	3.19	0.1141	248	0.0281818	Not significant	0.202404
Uncharacterized protein OS=Sus scrofa GN=XPO5 PE=1 SV=2	treatment	7	6	3.39	0.0791	219	0.0248864	Not significant	0.158963
Uncharacterized protein OS=Sus scrofa PE=1 SV=1	treatment	7	40	3.72	0.0034	85	0.00965909	Significant	0.0178191
Uncharacterized protein OS=Sus scrofa PE=1 SV=2	treatment	7	40	6.69	<.0001	23	0.00261364	Significant	0.000554841
Uncharacterized protein OS=Sus scrofa PE=3 SV=1	treatment	7	22	0.58	0.761	408	0.0463636	Not significant	0.820636
Uncharacterized protein OS=Sus scrofa PE=4 SV=1	treatment	7	38	4.88	0.0005	55	0.00625	Significant	0.0042938
Uncharacterized protein OS=Sus scrofa PE=4 SV=2	treatment	7	40	4.07	0.0019	74	0.00840909	Significant	0.0111299
USO1 vesicle transport factor OS=Sus scrofa GN=USO1 PE=1 SV=2	treatment	5	2	2.03	0.3624	356	0.0404545	Not significant	0.447855
Vacuolar protein sorting-associated protein 35 OS=Sus scrofa GN=VPS35 PE=1 SV=1	treatment	7	28	0.66	0.707	398	0.0452273	Not significant	0.781557
Versican OS=Sus scrofa GN=VCAN PE=1 SV=1	treatment	7	38	14.94	<.0001	1	0.000113636	Significant	1.53e-06
Vimentin OS=Sus scrofa GN=VIM PE=1 SV=2	treatment	7	40	4.61	0.0007	58	0.00659091	Significant	0.00568225
Vinculin OS=Sus scrofa GN=VCL PE=1 SV=4	treatment	7	40	1.48	0.2019	297	0.03375	Not significant	0.299069
Vitronectin OS=Sus scrofa GN=VTN PE=4 SV=1	treatment	7	28	2.44	0.0439	187	0.02125	Not significant	0.103225
Voltage-dependent anion-selective channel protein 1 OS=Sus scrofa GN=VDAC1 PE=2 SV=3	treatment	7	37	2.44	0.0365	173	0.0196591	Not significant	0.0929489
Voltage-dependent anion-selective channel protein 2 OS=Sus scrofa GN=VDAC2 PE=2 SV=1	treatment	7	36	2.12	0.0669	211	0.0239773	Not significant	0.139515
von Willebrand factor A domain containing 1 OS=Sus scrofa GN=VWA1 PE=1 SV=1	treatment	7	14	1.28	0.3269	344	0.0390909	Not significant	0.418176
VPS51, GARP complex subunit OS=Sus scrofa GN=VPS51 PE=1 SV=1	treatment	4	0	2.93	1	440	0.05	Not significant	1
Zona pellucida sperm-binding protein 2 OS=Sus scrofa GN=ZP2 PE=4 SV=1	treatment	7	3	0.63	0.7215	402	0.0456818	Not significant	0.789652
Zona pellucida sperm-binding protein 3 OS=Sus scrofa GN=ZP3 PE=1 SV=1	treatment	7	40	7.65	<.0001	15	0.00170455	Significant	0.000219782
Zona pellucida sperm-binding protein 4 OS=Sus scrofa GN=ZP4 PE=1 SV=1	treatment	7	33	3.68	0.0048	88	0.01	Significant	0.0239483
